# Supplementary material for: Artificial intelligence reveals environmental constraints on colour diversity in insects
Source: Nat Commun. 2019 Oct 7;10:4554. doi: 10.1038/s41467-019-12500-2 (PMC6779759; doi:10.1038/s41467-019-12500-2)
Supplement: Supplementary file 3 — Source Data [file 41467_2019_12500_MOESM3_ESM.xlsx]

## Sheet: Fig1
Panel a						Panel b						Panel c						Panel d						Panel e
Species	Actual elevation	Predicted elevation	Family	Genus		Species	Actual elevation	Predicted elevation	Family	Genus		Species	Actual elevation	Predicted elevation	Family	Genus		Species	Actual elevation	Predicted elevation	Family	Genus		Species	Actual elevation	Predicted elevation	Family	Genus
Hypocala deflorata	962.837	893.626	Erebidae	Hypocala		Hypocala deflorata	962.837	893.626	Erebidae	Hypocala		Odontopera bilinearia subarida	1856	1824.92	Geometridae	Odontopera		Abaciscus alishanensis	1070.29	893.941	Geometridae	Abaciscus		Acontia olivacea	822	615.374	Noctuidae	Acontia
Odontopera bilinearia subarida	1856	1824.92	Geometridae	Odontopera		Analthes taihokualis	324.094	336.509	Crambidae	Analthes		Tympanistes rubidorsalis	1525	355.124	Nolidae	Tympanistes		Achaea janata	628.533	686.075	Erebidae	Achaea		Acosmerycoides harterti	400.273	390.064	Sphingidae	Acosmerycoides
Analthes taihokualis	324.094	336.509	Crambidae	Analthes		Mythimna radiata	1625.57	1546.24	Noctuidae	Mythimna		Herminia grisealis	1002	383.838	Erebidae	Herminia		Acmeshachia gigantea	1585.21	1557.26	Notodontidae	Acmeshachia		Acronicta gigasa	1057	963.988	Noctuidae	Acronicta
Tympanistes rubidorsalis	1525	355.124	Nolidae	Tympanistes		Hypena albopunctalis	532	454.789	Erebidae	Hypena		Apha horishana	1194	1187.94	Eupterotidae	Apha		Acolutha pictaria imbecilla	1144.25	888.316	Geometridae	Acolutha		Adrapsoides reticulatis	2067	1480.59	Erebidae	Adrapsoides
Herminia grisealis	1002	383.838	Erebidae	Herminia		Apospasta rantaizanensis	1692.5	1496.32	Noctuidae	Apospasta		Endotricha mesenterialis	335.286	780.895	Pyralidae	Endotricha		Acolutha pulchella semifulva	1193.5	709.135	Geometridae	Acolutha		Aedia lichenea	422.667	350.941	Noctuidae	Aedia
Apha horishana	1194	1187.94	Eupterotidae	Apha		Alcis semiusta	2191.42	2064.88	Geometridae	Alcis		Mahanta kawadai	1545.83	1535.07	Limacodidae	Mahanta		Acosmeryx castanea	522.676	734.215	Sphingidae	Acosmeryx		Aedia perdicipennis	437.231	386.691	Noctuidae	Aedia
Endotricha mesenterialis	335.286	780.895	Pyralidae	Endotricha		Pangrapta plumbilineata	583.812	513.712	Erebidae	Pangrapta		Hylophilodes tsukusensis	1039.57	1001.8	Nolidae	Hylophilodes		Acosmeryx naga naga	1164.2	1082.58	Sphingidae	Acosmeryx		Agaraeus discolor	767.667	809.036	Geometridae	Agaraeus
Mahanta kawadai	1545.83	1535.07	Limacodidae	Mahanta		Notodonta griseotincta	1906.56	1852.93	Notodontidae	Notodonta		Parabapta unifasciata	1409.27	1169.52	Geometridae	Parabapta		Acronicta denticulata pernivea	1290.75	1534.4	Noctuidae	Acronicta		Agnidra scabiosa fixseni	1209.2	1100.59	Drepanidae	Agnidra
Mythimna radiata	1625.57	1546.24	Noctuidae	Mythimna		Callopistria rivularis	242.467	421.088	Noctuidae	Callopistria		Hypersypnoides formosensis	1716.71	1366.98	Erebidae	Hypersypnoides		Acronicta hercules	1220.6	1007.23	Noctuidae	Acronicta		Agrioglypta itysalis	295.678	252.468	Crambidae	Agrioglypta
Hylophilodes tsukusensis	1039.57	1001.8	Nolidae	Hylophilodes		Isocentris filalis	299.471	281.864	Crambidae	Isocentris		Rhynchaglaea taiwana	2119.14	2238.9	Noctuidae	Rhynchaglaea		Acronicta intermedia	785	1003.48	Noctuidae	Acronicta		Agrotis taiwana	1947.86	1720.38	Noctuidae	Agrotis
Parabapta unifasciata	1409.27	1169.52	Geometridae	Parabapta		Rhagastis binoculata	462.939	506.726	Sphingidae	Rhagastis		Goniorhynchus butyrosus	249.4	355.641	Crambidae	Goniorhynchus		Acronicta pruinosa	956.1	997.31	Noctuidae	Acronicta		Alcis arizana	2300	1804.85	Geometridae	Alcis
Hypena albopunctalis	532	454.789	Erebidae	Hypena		Corymica arnearia	694.75	644.677	Geometridae	Corymica		Mythimna martoni	1442.12	1491.51	Noctuidae	Mythimna		Actias ningpoana ningtaiwana	810.048	710.134	Saturniidae	Actias		Alcis maculata taiwanica	2133.4	2207.56	Geometridae	Alcis
Apospasta rantaizanensis	1692.5	1496.32	Noctuidae	Apospasta		Arcte coerula	1136	1067.47	Noctuidae	Arcte		Metaphoenia plagifera	307.667	291.345	Erebidae	Metaphoenia		Adrapsa quadrilinealis	274.76	218.882	Erebidae	Adrapsa		Alcis pallens	2303	2229.55	Geometridae	Alcis
Alcis semiusta	2191.42	2064.88	Geometridae	Alcis		Blasticorhinus rivulosa	307.765	337.52	Erebidae	Blasticorhinus		Cleora nigronotaria	48.8333	277.086	Geometridae	Cleora		Adrapsa simplex	683.84	588.804	Erebidae	Adrapsa		Alcis postlurida	2249.92	2170.91	Geometridae	Alcis
Hypersypnoides formosensis	1716.71	1366.98	Erebidae	Hypersypnoides		Mecodina albodentata	268.488	254.041	Erebidae	Mecodina		Synegiodes histrionaria ornata	1676.57	1608.44	Geometridae	Synegiodes		Aedia leucomelas	607.947	576.354	Noctuidae	Aedia		Alloasteropetes paradisea	670	1231.13	Noctuidae	Alloasteropetes
Pangrapta plumbilineata	583.812	513.712	Erebidae	Pangrapta		Heterolocha coccinea	803.306	808.088	Geometridae	Heterolocha		Paracymoriza taiwanalis	2291.33	1902.25	Crambidae	Paracymoriza		Aethalura duplicata	1157	1167.37	Geometridae	Aethalura		Amblychia moltrechti	2214.5	1949.95	Geometridae	Amblychia
Rhynchaglaea taiwana	2119.14	2238.9	Noctuidae	Rhynchaglaea		Callopistria repleta	1354.38	1227.57	Noctuidae	Callopistria		Pagyda nebulosa	2245.12	2011.86	Crambidae	Pagyda		Agathia laetata	479.667	446.618	Geometridae	Agathia		Antheraea formosana	955.7	888.214	Saturniidae	Antheraea
Notodonta griseotincta	1906.56	1852.93	Notodontidae	Notodonta		Harutalcis fumigata	1848.66	1889.68	Geometridae	Harutalcis		Sewa taiwana	2010.5	2117.23	Drepanidae	Sewa		Aglaomorpha histrio formosana	482.375	475.374	Erebidae	Aglaomorpha		Apithecia viridata wilemani	2167.88	1857.86	Geometridae	Apithecia
Callopistria rivularis	242.467	421.088	Noctuidae	Callopistria		Parectropis subflava	1799.21	1609.16	Geometridae	Parectropis		Phalacra strigata insulicola	419.5	501.489	Drepanidae	Phalacra		Agrius convolvuli	770	954.961	Sphingidae	Agrius		Argyrogramma signata	311.6	894.759	Noctuidae	Argyrogramma
Isocentris filalis	299.471	281.864	Crambidae	Isocentris		Celenna festivaria formosensis	1383.91	1353.4	Geometridae	Celenna		Idaea costiguttata	1003.11	921.013	Geometridae	Idaea		Agrocholorta albirena chihtuana	1180.6	1796.82	Noctuidae	Agrocholorta		Arichanna picaria	2198.42	2152.13	Geometridae	Arichanna
Goniorhynchus butyrosus	249.4	355.641	Crambidae	Goniorhynchus		Rikiosatoa fucataria	2070	2140.64	Geometridae	Rikiosatoa		Neohipparchus vallata	1013.11	939.773	Geometridae	Neohipparchus		Agrocholorta taiwanawae	1506	2038.15	Noctuidae	Agrocholorta		Arichanna sinica refracta	2276.75	2116.6	Geometridae	Arichanna
Mythimna martoni	1442.12	1491.51	Noctuidae	Mythimna		Marumba sperchius sperchius	1142.08	972.398	Sphingidae	Marumba		Xenotrachea albidisca pseudodisca	624	683.759	Noctuidae	Xenotrachea		Agrotera discinotata	586.333	562.606	Crambidae	Agrotera		Arippara indicator	189.6	245.18	Pyralidae	Arippara
Metaphoenia plagifera	307.667	291.345	Erebidae	Metaphoenia		Chrysaeglia magnifica	512.559	489.338	Erebidae	Chrysaeglia		Harpyia microsticta baibarana	1004	1153.46	Notodontidae	Harpyia		Agrotis ipsilon	804.697	920.361	Noctuidae	Agrotis		Arna bipunctapex	228.4	486.779	Erebidae	Arna
Cleora nigronotaria	48.8333	277.086	Geometridae	Cleora		Lemyra fallaciosa	1356.79	1067.91	Erebidae	Lemyra		Lymantria sugii	1146.67	1586.05	Erebidae	Lymantria		Albara reversaria opalescens	570.964	548.365	Drepanidae	Albara		Arytrurides inornatus	1577.6	1503.71	Erebidae	Arytrurides
Rhagastis binoculata	462.939	506.726	Sphingidae	Rhagastis		Eumelea ludovicata	304.902	350.686	Geometridae	Eumelea		Calliteara grotei horishanella	757.8	949.541	Erebidae	Calliteara		Alcis admissaria undularia	1815.4	1610.08	Geometridae	Alcis		Auchmis inextricata	2117.29	1954.41	Noctuidae	Auchmis
Corymica arnearia	694.75	644.677	Geometridae	Corymica		Meganola triangulalis	569.154	542.084	Nolidae	Meganola		Neogurelca hyas	228.5	763.35	Sphingidae	Neogurelca		Alcis nubeculosa	2040.86	1875.04	Geometridae	Alcis		Avatha bipartita	244.524	229.515	Erebidae	Avatha
Arcte coerula	1136	1067.47	Noctuidae	Arcte		Percnia suffusa	150.067	139.571	Geometridae	Percnia		Telorta yazakii	2174.5	2048.5	Noctuidae	Telorta		Alcis scortea	2061.92	1927.68	Geometridae	Alcis		Bagada poliomera	321	347.103	Noctuidae	Bagada
Synegiodes histrionaria ornata	1676.57	1608.44	Geometridae	Synegiodes		Alcis admissaria undularia	1815.4	1610.08	Geometridae	Alcis		Lygephila yoshimotoi	2055.25	1629.32	Erebidae	Lygephila		Alcis semiusta	2191.42	2064.88	Geometridae	Alcis		Barsine callorufa	2150.33	1633.41	Erebidae	Barsine
Paracymoriza taiwanalis	2291.33	1902.25	Crambidae	Paracymoriza		Chiasmia eleonora	750.484	755.578	Geometridae	Chiasmia		Cleora leucophaea taiwanensis	1470.5	994.126	Geometridae	Cleora		Alcis taiwanovariegata	1396.84	1393.19	Geometridae	Alcis		Bastilla fulvotaenia	288.826	294.752	Erebidae	Bastilla
Pagyda nebulosa	2245.12	2011.86	Crambidae	Pagyda		Gonodontis pallida	685.438	729.534	Geometridae	Gonodontis		Epipsestis dubia chengshinglini	2286.8	2121.62	Drepanidae	Epipsestis		Allodontoides tenebrosa	397.294	507.001	Notodontidae	Allodontoides		Berta rugosivalva	531.4	540.008	Geometridae	Berta
Sewa taiwana	2010.5	2117.23	Drepanidae	Sewa		Sophta olivata	266.579	352.371	Erebidae	Sophta		Lomographa platyleucata marginata	1733	1657.79	Geometridae	Lomographa		Amata wilemani	1856.89	1801.21	Erebidae	Amata		Bertula terminalis	2300	1005.77	Erebidae	Bertula
Blasticorhinus rivulosa	307.765	337.52	Erebidae	Blasticorhinus		Deileptenia rimosaria	1868.92	1755.04	Geometridae	Deileptenia		Mythimna pallidicosta	1101.5	969.845	Noctuidae	Mythimna		Amblychia angeronaria	430.429	475.767	Geometridae	Amblychia		Biston regalis comitata	1795	1554.44	Geometridae	Biston
Mecodina albodentata	268.488	254.041	Erebidae	Mecodina		Lymantria mathura subpallida	394.337	364.753	Erebidae	Lymantria		Dypterygia subfusca	1262.75	1142.19	Noctuidae	Dypterygia		Ambulyx ochracea	795.125	863.64	Sphingidae	Ambulyx		Blasticorhinus rivulosa	307.765	337.52	Erebidae	Blasticorhinus
Phalacra strigata insulicola	419.5	501.489	Drepanidae	Phalacra		Chiasmia emersaria	249.714	299.438	Geometridae	Chiasmia		Paracymoriza cataclystalis	1281.88	1154.83	Crambidae	Paracymoriza		Ambulyx sericeipennis	666.818	744.857	Sphingidae	Ambulyx		Blasticorhinus ussuriensis	1002	736.983	Erebidae	Blasticorhinus
Idaea costiguttata	1003.11	921.013	Geometridae	Idaea		Pogonopygia nigralbata	668.867	893.24	Geometridae	Pogonopygia		Bocana manifestalis	378	438.759	Erebidae	Bocana		Amerila astrea	523.062	491.566	Erebidae	Amerila		Blavia scoteola	330.909	647.831	Erebidae	Blavia
Heterolocha coccinea	803.306	808.088	Geometridae	Heterolocha		Simplicia niphona	581	563.904	Erebidae	Simplicia		Cifuna locuples	1002	1721.01	Erebidae	Cifuna		Ampelophaga rubiginosa myosotis	878	792.731	Sphingidae	Ampelophaga		Blenina chlorophila	1561.5	1274.98	Nolidae	Blenina
Neohipparchus vallata	1013.11	939.773	Geometridae	Neohipparchus		Marumba cristata bukaiana	963.333	1003.5	Sphingidae	Marumba		Mythimna decisissima	820.625	939.806	Noctuidae	Mythimna		Amplypterus mansoni takamukui	809.375	713.34	Sphingidae	Amplypterus		Bocana manifestalis	378	438.759	Erebidae	Bocana
Xenotrachea albidisca pseudodisca	624	683.759	Noctuidae	Xenotrachea		Heortia vitessoides	376.278	385.955	Crambidae	Heortia		Potnyctycia taiwana	1018	1379.43	Noctuidae	Potnyctycia		Amsactoides solitaria	391.429	332.388	Erebidae	Amsactoides		Bocchoris inspersalis	226.2	869.643	Crambidae	Bocchoris
Callopistria repleta	1354.38	1227.57	Noctuidae	Callopistria		Psilalcis pulveraria	609.318	651.115	Geometridae	Psilalcis		Comibaena pictipennis pictipennis	1999.5	1895.48	Geometridae	Comibaena		Amyna punctum	616	648.952	Noctuidae	Amyna		Bocula caradrinoides	1088.36	1005.61	Erebidae	Bocula
Harutalcis fumigata	1848.66	1889.68	Geometridae	Harutalcis		Condica serva	330.615	423.534	Noctuidae	Condica		Berta rugosivalva	531.4	540.008	Geometridae	Berta		Anacronicta nitida	1293.5	862.257	Noctuidae	Anacronicta		Bocula xanthostola	496.267	714.727	Erebidae	Bocula
Harpyia microsticta baibarana	1004	1153.46	Notodontidae	Harpyia		Oberthueria formosibia	1419.31	1424.11	Endromidae	Oberthueria		Cidariplura shanmeii	570.286	463.191	Erebidae	Cidariplura		Analthes taihokualis	324.094	336.509	Crambidae	Analthes		Brevipecten consanguis	458.333	469.711	Erebidae	Brevipecten
Parectropis subflava	1799.21	1609.16	Geometridae	Parectropis		Xanthorhoe saturata	368.186	640.552	Geometridae	Xanthorhoe		Botyodes diniasalis	404.5	329.458	Crambidae	Botyodes		Andraca theae	1868	1900.1	Endromidae	Andraca		Calesia dasypterus	383.2	395.049	Erebidae	Calesia
Celenna festivaria formosensis	1383.91	1353.4	Geometridae	Celenna		Manoba major takasago	523.7	757.326	Nolidae	Manoba		Euchristophia cumulata meridionalis	1873.14	1227.99	Geometridae	Euchristophia		Andraca yauichui	2100.75	1624.32	Endromidae	Andraca		Calguia defiguralis	588.667	697.676	Pyralidae	Calguia
Rikiosatoa fucataria	2070	2140.64	Geometridae	Rikiosatoa		Hypena tenebralis	1756.02	1326.79	Erebidae	Hypena		Epiplema arcuata	2289.17	2141.48	Uraniidae	Epiplema		Anectropis semifascia	1908.22	1839.25	Geometridae	Anectropis		Callopistria guttulalis	298.6	400.612	Noctuidae	Callopistria
Marumba sperchius sperchius	1142.08	972.398	Sphingidae	Marumba		Hypena taiwana	697.429	898.407	Erebidae	Hypena		Perinaenia mingchyrica	1737.62	1619.72	Erebidae	Perinaenia		Anisoneura salebrosa	495.562	540.673	Erebidae	Anisoneura		Callopistria japonibia	264.9	327.906	Noctuidae	Callopistria
Lymantria sugii	1146.67	1586.05	Erebidae	Lymantria		Xylostola indistincta	1005.36	998.303	Noctuidae	Xylostola		Ourapteryx clara formosana	641.833	774.648	Geometridae	Ourapteryx		Anoratha sinuosa	1914	1976.93	Erebidae	Anoratha		Callopistria rivularis	242.467	421.088	Noctuidae	Callopistria
Chrysaeglia magnifica	512.559	489.338	Erebidae	Chrysaeglia		Apsarasa radians	567.312	534.085	Noctuidae	Apsarasa		Arasada pyraliformis	277.444	404.29	Erebidae	Arasada		Anorthoa plumbeata	2187.3	2095.25	Noctuidae	Anorthoa		Catarhoe obscura	670	1489.24	Geometridae	Catarhoe
Calliteara grotei horishanella	757.8	949.541	Erebidae	Calliteara		Spilarctia postrubida	447.242	488.631	Erebidae	Spilarctia		Lophoruza lunifera	322.091	364.65	Erebidae	Lophoruza		Antha grata	603	1012.06	Noctuidae	Antha		Cephena costata	380	359.374	Erebidae	Cephena
Lemyra fallaciosa	1356.79	1067.91	Erebidae	Lemyra		Paralebeda femorata mirabilis	653	686.824	Lasiocampidae	Paralebeda		Acronicta hercules	1220.6	1007.23	Noctuidae	Acronicta		Antigastra catalaunalis	548.6	456.77	Crambidae	Antigastra		Cerynea igniaria	313.2	328.354	Erebidae	Cerynea
Eumelea ludovicata	304.902	350.686	Geometridae	Eumelea		Dendrolimus arizana	1859.54	1707.56	Lasiocampidae	Dendrolimus		Mesastrape fulguraria fulguraria	1106.43	1097.69	Geometridae	Mesastrape		Antipercnia cordiforma	983	1106.43	Geometridae	Antipercnia		Chalciope mygdon	310.857	298.335	Erebidae	Chalciope
Neogurelca hyas	228.5	763.35	Sphingidae	Neogurelca		Allodontoides tenebrosa	397.294	507.001	Notodontidae	Allodontoides		Euproctis magna	918.857	836.264	Erebidae	Euproctis		Antitrygodes divisaria perturbatus	388.767	352.527	Geometridae	Antitrygodes		Chloroclystis blanda	2190.5	1936.25	Geometridae	Chloroclystis
Telorta yazakii	2174.5	2048.5	Noctuidae	Telorta		Oxyodes scrobiculata	531.432	496.935	Erebidae	Oxyodes		Danielithosia immaculata	423.667	647.125	Erebidae	Danielithosia		Anuga multiplicans	637.333	670.17	Euteliidae	Anuga		Choreutis amethystodes	175.5	139.247	Choreutidae	Choreutis
Lygephila yoshimotoi	2055.25	1629.32	Erebidae	Lygephila		Miltochrista sp1	533.943	733.412	Erebidae	Miltochrista		Monocerotesa virgata	1037.2	1071.76	Geometridae	Monocerotesa		Apha horishana	1194	1187.94	Eupterotidae	Apha		Chusaris nigromaculata	574.2	413.221	Erebidae	Chusaris
Meganola triangulalis	569.154	542.084	Nolidae	Meganola		Batracharta divisa	1206.12	1024.86	Erebidae	Batracharta		Mythimna bistrigata	1281.6	1045.8	Noctuidae	Mythimna		Aplochlora costipicta	1091.71	1172.58	Geometridae	Aplochlora		Cifuna locuples	1002	1721.01	Erebidae	Cifuna
Cleora leucophaea taiwanensis	1470.5	994.126	Geometridae	Cleora		Zanclognatha subtriplex	341.2	282.027	Erebidae	Zanclognatha		Spilarctia sp	1049.64	944.145	Erebidae	Spilarctia		Aplotelia diplographa	490.833	619.019	Euteliidae	Aplotelia		Cirrhochrista spissalis	252.5	192.69	Crambidae	Cirrhochrista
Percnia suffusa	150.067	139.571	Geometridae	Percnia		Hesudra divisa	1295.27	1298.99	Erebidae	Hesudra		Stigmoctenoplusia aeneofusa	919	777.192	Noctuidae	Stigmoctenoplusia		Apospasta rantaizanensis	1692.5	1496.32	Noctuidae	Apospasta		Cleora nigronotaria	48.8333	277.086	Geometridae	Cleora
Epipsestis dubia chengshinglini	2286.8	2121.62	Drepanidae	Epipsestis		Setora postornata	334.643	398.998	Limacodidae	Setora		Maliattha separata	421	780.274	Noctuidae	Maliattha		Apsarasa radians	567.312	534.085	Noctuidae	Apsarasa		Cleora sp	256	490.231	Geometridae	Cleora
Lomographa platyleucata marginata	1733	1657.79	Geometridae	Lomographa		Phlogophora albovittata	1749.59	1723.81	Noctuidae	Phlogophora		Plecoptera siderogramma	609.111	791.456	Erebidae	Plecoptera		Arasada pyraliformis	277.444	404.29	Erebidae	Arasada		Comibaena delicatior	749.833	691.78	Geometridae	Comibaena
Alcis admissaria undularia	1815.4	1610.08	Geometridae	Alcis		Gastropacha pardale formosana	651.235	642.398	Lasiocampidae	Gastropacha		Hulodes caranea	407.222	457.024	Erebidae	Hulodes		Arbudas submacula	1325	845.345	Zygaenidae	Arbudas		Comostola laesaria	407.455	393.946	Geometridae	Comostola
Chiasmia eleonora	750.484	755.578	Geometridae	Chiasmia		Ctenoplusia albostriata	747.5	623.305	Noctuidae	Ctenoplusia		Episparis taiwana	523.615	491.105	Erebidae	Episparis		Arcesis threnodes	1080.75	881.566	Tortricidae	Arcesis		Condica dolorosa	257.75	354.642	Noctuidae	Condica
Gonodontis pallida	685.438	729.534	Geometridae	Gonodontis		Tarsolepis japonica	766.121	773.967	Notodontidae	Tarsolepis		Dudusa synopla	483.667	555.86	Notodontidae	Dudusa		Arcte coerula	1136	1067.47	Noctuidae	Arcte		Conilepia nigricosta paiwan	429.72	459.833	Erebidae	Conilepia
Mythimna pallidicosta	1101.5	969.845	Noctuidae	Mythimna		Prismosticta fenestrata	1095.47	1036.89	Endromidae	Prismosticta		Netria multispinae multispinae	1781.18	1681.45	Notodontidae	Netria		Arctioblepsis rubida	278.37	248.153	Pyralidae	Arctioblepsis		Conistra anonyma	2141.75	2133.48	Noctuidae	Conistra
Dypterygia subfusca	1262.75	1142.19	Noctuidae	Dypterygia		Cleora alienaria	349.606	725.339	Geometridae	Cleora		Tamba lala	358.364	348.314	Erebidae	Tamba		Areas galactina formosana	585.5	563.527	Erebidae	Areas		Corgatha atrifalcis	153.143	449.262	Erebidae	Corgatha
Paracymoriza cataclystalis	1281.88	1154.83	Crambidae	Paracymoriza		Hypomecis punctinalis glos	236.939	504.944	Geometridae	Hypomecis		Lymantria xylina xylina	353.4	679.874	Erebidae	Lymantria		Argyrocosma inductaria	499	480.301	Geometridae	Argyrocosma		Corgatha tornalis	173.5	766.76	Erebidae	Corgatha
Sophta olivata	266.579	352.371	Erebidae	Sophta		Perizoma fasciaria	483.385	479.008	Geometridae	Perizoma		Herminia decipiens	822.333	533.407	Erebidae	Herminia		Arichanna marginata	985.727	882.835	Geometridae	Arichanna		Corymica deducta	276	326.147	Geometridae	Corymica
Bocana manifestalis	378	438.759	Erebidae	Bocana		Myrioblephara simplaria simplaria	1628.9	1472.96	Geometridae	Myrioblephara		Togaritensha curvilinea curvilinea	2197.12	1944.11	Notodontidae	Togaritensha		Arichanna pryeraria	1858.87	1837.48	Geometridae	Arichanna		Cosmia unicolor	2029	1918.75	Noctuidae	Cosmia
Deileptenia rimosaria	1868.92	1755.04	Geometridae	Deileptenia		Mosopia punctilinea	544.481	521.006	Erebidae	Mosopia		Tyloptera bella ogatai	1479.5	1312.16	Geometridae	Tyloptera		Aroa substrigosa	250.151	259.604	Erebidae	Aroa		Creatonotos gangis	142.389	51.0877	Erebidae	Creatonotos
Lymantria mathura subpallida	394.337	364.753	Erebidae	Lymantria		Callyna monoleuca	494.896	542.557	Noctuidae	Callyna		Ilema nigrofascia	387.273	420.662	Erebidae	Ilema		Aroana baliensis	471.571	728.058	Erebidae	Aroana		Cruxoruza decorata	258.111	319.039	Erebidae	Cruxoruza
Chiasmia emersaria	249.714	299.438	Geometridae	Chiasmia		Ziridava kanshireiensis	547.893	592.741	Geometridae	Ziridava		Stauropus sikkimensis lushanus	1945	1833.35	Notodontidae	Stauropus		Artena dotata	543.901	555.013	Erebidae	Artena		Crypsiptya coclesalis	291.125	271.614	Crambidae	Crypsiptya
Pogonopygia nigralbata	668.867	893.24	Geometridae	Pogonopygia		Arichanna picaria	2198.42	2152.13	Geometridae	Arichanna		Ctenoplusia adiaphora	1732	1434.03	Noctuidae	Ctenoplusia		Asota caricae	526.05	488.383	Erebidae	Asota		Cryptophlebia repletana	367.5	406.482	Tortricidae	Cryptophlebia
Cifuna locuples	1002	1721.01	Erebidae	Cifuna		Eterusia aedea formosana	381.474	367.708	Zygaenidae	Eterusia		Carea varipes	1227	1187.46	Nolidae	Carea		Asota egens indica	424.688	394.809	Erebidae	Asota		Cyclidia substigmaria substigmaria	1187.17	1052.15	Drepanidae	Cyclidia
Simplicia niphona	581	563.904	Erebidae	Simplicia		Callyna semivitta	693.19	888.282	Noctuidae	Callyna		Arippara indicator	189.6	245.18	Pyralidae	Arippara		Asota heliconia zebrina	427.468	410.818	Erebidae	Asota		Cymatophoropsis formosana	1204.85	1208.88	Noctuidae	Cymatophoropsis
Mythimna decisissima	820.625	939.806	Noctuidae	Mythimna		Satoblephara owadai	1104.14	1083.58	Geometridae	Satoblephara		Tyana falcata	1554.5	933.887	Nolidae	Tyana		Asota plana lacteata	396.143	378.973	Erebidae	Asota		Dahira obliquifascia	490.2	500.174	Sphingidae	Dahira
Potnyctycia taiwana	1018	1379.43	Noctuidae	Potnyctycia		Cymatophoropsis formosana	1204.85	1208.88	Noctuidae	Cymatophoropsis		Oroplema oyamana	1985.57	1719.88	Uraniidae	Oroplema		Asota tortuosa	1476.75	1480.09	Erebidae	Asota		Demopsestis formosana	2091	1752.43	Drepanidae	Demopsestis
Comibaena pictipennis pictipennis	1999.5	1895.48	Geometridae	Comibaena		Bastilla fulvotaenia	288.826	294.752	Erebidae	Bastilla		Ambulyx ochracea	795.125	863.64	Sphingidae	Ambulyx		Asura tricolor	438.938	394.897	Erebidae	Asura		Diduga flavicostata	204.333	258.161	Erebidae	Diduga
Marumba cristata bukaiana	963.333	1003.5	Sphingidae	Marumba		Medama diplaga	769.455	794.265	Erebidae	Medama		Agathia visenda curvifiniens	261.5	320.783	Geometridae	Agathia		Athetis brunneolineosa	1281.08	1179.88	Noctuidae	Athetis		Dilophodes elegans khasiana	2162.32	2103.91	Geometridae	Dilophodes
Berta rugosivalva	531.4	540.008	Geometridae	Berta		Ischyja ferrifracta	522.364	618.153	Erebidae	Ischyja		Antha grata	603	1012.06	Noctuidae	Antha		Athetis stellata	788.133	765.14	Noctuidae	Athetis		Diplopseustis perieresalis	1095.5	764.531	Crambidae	Diplopseustis
Cidariplura shanmeii	570.286	463.191	Erebidae	Cidariplura		Cusiala boarmioides	371.088	462.413	Geometridae	Cusiala		Palpoctenidia phoenicosoma semilauta	1640.8	966.831	Geometridae	Palpoctenidia		Athetis stellulata	737.091	572.151	Noctuidae	Athetis		Dooabia alia	2135.5	961.168	Geometridae	Dooabia
Botyodes diniasalis	404.5	329.458	Crambidae	Botyodes		Creatonotos gangis	142.389	51.0877	Erebidae	Creatonotos		Herochroma ochreipicta	1714.86	1518.44	Geometridae	Herochroma		Aurana vinaceella	624.5	604.612	Pyralidae	Aurana		Dysaethria suisharyonis	2206.14	1375.07	Uraniidae	Dysaethria
Heortia vitessoides	376.278	385.955	Crambidae	Heortia		Borbacha pardaria	415.564	386.229	Geometridae	Borbacha		Hypena cyanea	1217.2	896.767	Erebidae	Hypena		Avatha chinensis	1507.02	1462.9	Erebidae	Avatha		Ectropis arizanensis	1717.09	1058.27	Geometridae	Ectropis
Euchristophia cumulata meridionalis	1873.14	1227.99	Geometridae	Euchristophia		Katha magnata magnata	746.667	666.618	Erebidae	Katha		Calicha griseoviridata	1712.5	1941.28	Geometridae	Calicha		Avitta taiwana	1854.4	1684.64	Erebidae	Avitta		Ectropis bhurmitra	298.842	399.393	Geometridae	Ectropis
Epiplema arcuata	2289.17	2141.48	Uraniidae	Epiplema		Trabala vishnou guttata	877.722	875.392	Lasiocampidae	Trabala		Mnesiloba dentifascia	727.5	720.613	Geometridae	Mnesiloba		Axylia putris triseriata	1387.5	1378.49	Noctuidae	Axylia		Edessena gentiusalis	584	527.063	Erebidae	Edessena
Perinaenia mingchyrica	1737.62	1619.72	Erebidae	Perinaenia		Perixera absconditaria absconditaria	1098.4	1050.62	Geometridae	Perixera		Gymnasura semilutea	1230.57	1037.48	Erebidae	Gymnasura		Barsine fuscozonata	1635.51	1678.72	Erebidae	Barsine		Elophila turbata	310	412.008	Crambidae	Elophila
Ourapteryx clara formosana	641.833	774.648	Geometridae	Ourapteryx		Agathia laetata	479.667	446.618	Geometridae	Agathia		Sphragifera sigillata taimacula	1351.33	1300.2	Noctuidae	Sphragifera		Barsine horishanella	553.615	592.041	Erebidae	Barsine		Elusa ustula	363.441	377.78	Noctuidae	Elusa
Arasada pyraliformis	277.444	404.29	Erebidae	Arasada		Chiasmia intermediaria	436.75	519.615	Geometridae	Chiasmia		Chloroclystis rubroviridis	1874.67	1575.77	Geometridae	Chloroclystis		Barsine ponlai	1507.33	1704.47	Erebidae	Barsine		Endotricha consocia	283.154	280.688	Pyralidae	Endotricha
Lophoruza lunifera	322.091	364.65	Erebidae	Lophoruza		Hypocala subsatura	1090.89	1044.83	Erebidae	Hypocala		Ericeia inangulata inangulata	719.571	720.176	Erebidae	Ericeia		Barsine sauteri	538.467	474.775	Erebidae	Barsine		Endotricha mesenterialis	335.286	780.895	Pyralidae	Endotricha
Acronicta hercules	1220.6	1007.23	Noctuidae	Acronicta		Eressa confinis finitima	339.452	320.681	Erebidae	Eressa		Agrotera discinotata	586.333	562.606	Crambidae	Agrotera		Bastilla absentimacula	290.788	248.599	Erebidae	Bastilla		Endotricha similata	2186.29	1567.09	Pyralidae	Endotricha
Mesastrape fulguraria fulguraria	1106.43	1097.69	Geometridae	Mesastrape		Locastra muscosalis	395.161	497.65	Pyralidae	Locastra		Diarsia canescens	1518.8	1430.98	Noctuidae	Diarsia		Bastilla acuta acuta	1367.33	1093.58	Erebidae	Bastilla		Entomogramma fautrix	197	297.167	Erebidae	Entomogramma
Euproctis magna	918.857	836.264	Erebidae	Euproctis		Parolulis renalis	405.053	435.786	Erebidae	Parolulis		Blenina chlorophila	1561.5	1274.98	Nolidae	Blenina		Bastilla amygdalis	618.158	608.622	Erebidae	Bastilla		Eoophyla gibbosalis	331.61	266.12	Crambidae	Eoophyla
Danielithosia immaculata	423.667	647.125	Erebidae	Danielithosia		Mocis undata	376.702	400.785	Erebidae	Mocis		Panthea grisea	1824	1656.76	Noctuidae	Panthea		Bastilla arcuata	360.684	347.758	Erebidae	Bastilla		Eospilarctia formosana	2278.62	2135.04	Erebidae	Eospilarctia
Psilalcis pulveraria	609.318	651.115	Geometridae	Psilalcis		Zanclopera falcata	393.702	467.322	Geometridae	Zanclopera		Camptoloma carum	507	611.296	Nolidae	Camptoloma		Bastilla joviana joviana	327.3	435.844	Erebidae	Bastilla		Epiplema arcuata	2289.17	2141.48	Uraniidae	Epiplema
Monocerotesa virgata	1037.2	1071.76	Geometridae	Monocerotesa		Hippotion velox	1236.46	1169.66	Sphingidae	Hippotion		Nechesia albodentata	273.667	308.492	Erebidae	Nechesia		Bastilla maturata	1507	1408.71	Erebidae	Bastilla		Epipsestis bilineata pallida	2289	2283.7	Drepanidae	Epipsestis
Condica serva	330.615	423.534	Noctuidae	Condica		Athetis brunneolineosa	1281.08	1179.88	Noctuidae	Athetis		Flavinarosa obscura	427.667	390.138	Limacodidae	Flavinarosa		Bastilla praetermissa	541.281	579.127	Erebidae	Bastilla		Epipsestis dubia chengshinglini	2286.8	2121.62	Drepanidae	Epipsestis
Mythimna bistrigata	1281.6	1045.8	Noctuidae	Mythimna		Hyposidra infixaria	157.37	161.426	Geometridae	Hyposidra		Parapsestis argenteopicta taiwana	1972.6	1682.58	Drepanidae	Parapsestis		Batracharta divisa	1206.12	1024.86	Erebidae	Batracharta		Epipsestis meilingchani	2268.86	2183.01	Drepanidae	Epipsestis
Oberthueria formosibia	1419.31	1424.11	Endromidae	Oberthueria		Peralostega deletaria deletaria	666.76	661.153	Geometridae	Peratostega		Condica illecta	429.75	479.967	Noctuidae	Condica		Beara tortriciformis	475.871	494.303	Nolidae	Beara		Eudocima salaminia	253.875	364.612	Erebidae	Eudocima
Spilarctia sp	1049.64	944.145	Erebidae	Spilarctia		Nishada formosibia	332	715.663	Erebidae	Nishada		Alcis arizana	2300	1804.85	Geometridae	Alcis		Benbowia takamukuanus	1052.4	957.772	Notodontidae	Benbowia		Euplexia chlorerythra	2138.75	1892.93	Noctuidae	Euplexia
Xanthorhoe saturata	368.186	640.552	Geometridae	Xanthorhoe		Xandrames latiferaria curvistriga	530.6	634.757	Geometridae	Xandrames		Semidonta kosemponica	843	706.637	Notodontidae	Hyperaeschrella		Bertula abjudicalis	325	271.404	Erebidae	Bertula		Euplexidia pallidivirens	2115.85	2115.86	Noctuidae	Euplexidia
Manoba major takasago	523.7	757.326	Nolidae	Manoba		Hypomecis cineracea	812.429	976.953	Geometridae	Hypomecis		Paranigilgia bushii	245	252.579	Brachodidae	Paranigilgia		Bertula hadenalis persimilis	438.077	552.517	Erebidae	Bertula		Euproctis magna	918.857	836.264	Erebidae	Euproctis
Stigmoctenoplusia aeneofusa	919	777.192	Noctuidae	Stigmoctenoplusia		Simplicia bimarginata	489.234	472.462	Erebidae	Simplicia		Euromoia subpulchra	1727	1492.83	Noctuidae	Euromoia		Bertula kosemponica	377.2	439.274	Erebidae	Bertula		Euproctis pulverea	2148.15	2123.57	Erebidae	Euproctis
Maliattha separata	421	780.274	Noctuidae	Maliattha		Microblepsis violacea	1023.58	917.234	Drepanidae	Microblepsis		Chalciope mygdon	310.857	298.335	Erebidae	Chalciope		Besaia sordida	1996.4	1876.94	Notodontidae	Besaia		Gargela renatusalis	541.75	428.841	Crambidae	Gargela
Plecoptera siderogramma	609.111	791.456	Erebidae	Plecoptera		Lophoptera longipennis	1997.08	1803.32	Euteliidae	Lophoptera		Arbudas submacula	1325	845.345	Zygaenidae	Arbudas		Biston perclara	649.241	611.064	Geometridae	Biston		Garudinia bimaculata	277.81	292.088	Erebidae	Garudinia
Hypena tenebralis	1756.02	1326.79	Erebidae	Hypena		Avatha bipartita	244.524	229.515	Erebidae	Avatha		Ourapteryx venusta	2287	2113.57	Geometridae	Ourapteryx		Blasticorhinus bifasciata	1152.83	504.668	Erebidae	Blasticorhinus		Ghoria subpurpurea	2171.25	1959.68	Erebidae	Ghoria
Hulodes caranea	407.222	457.024	Erebidae	Hulodes		Pachyodes subtrita	573.647	594.182	Geometridae	Pachyodes		Menophra humeraria	1403.67	1108.5	Geometridae	Menophra		Blenina quinaria	1413.97	1391.37	Nolidae	Blenina		Glyphodes onychinalis	421	399.56	Crambidae	Glyphodes
Hypena taiwana	697.429	898.407	Erebidae	Hypena		Cyana sanguinea	789.714	710.708	Erebidae	Cyana		Cosmia unicolor	2029	1918.75	Noctuidae	Cosmia		Bocula diffisa	470.095	406.111	Erebidae	Bocula		Goniorhynchus butyrosus	249.4	355.641	Crambidae	Goniorhynchus
Xylostola indistincta	1005.36	998.303	Noctuidae	Xylostola		Lista insulsalis	622.769	925.779	Pyralidae	Lista		Thyatira batis formosicola	426.2	1505.53	Drepanidae	Thyatira		Bocula marginata	411.647	430.626	Erebidae	Bocula		Hemipsilia coavestis	2218.89	2114.72	Erebidae	Hemipsilia
Episparis taiwana	523.615	491.105	Erebidae	Episparis		Catocala macula	1406.28	1323.02	Erebidae	Catocala		Xestia yamanei	2131.4	1228.13	Noctuidae	Xestia		Bombyx mandarina formosana	383.559	390.408	Bombycidae	Bombyx		Hemistola orbiculosa	817.333	639.055	Geometridae	Hemistola
Apsarasa radians	567.312	534.085	Noctuidae	Apsarasa		Mythimna subplacida	459.235	658.146	Noctuidae	Mythimna		Ourapteryx ramosa	2062.27	2021.76	Geometridae	Ourapteryx		Borbacha pardaria	415.564	386.229	Geometridae	Borbacha		Heterolocha marginata	2330.67	2117.9	Geometridae	Heterolocha
Spilarctia postrubida	447.242	488.631	Erebidae	Spilarctia		Camptomastix hisbonalis	560.255	581.892	Crambidae	Camptomastix		Mythimna separata	645.7	842.135	Noctuidae	Mythimna		Botyodes asialis	807.188	684.107	Crambidae	Botyodes		Higena trichosticha	491	745.801	Notodontidae	Higena
Dudusa synopla	483.667	555.86	Notodontidae	Dudusa		Actias ningpoana ningtaiwana	810.048	710.134	Saturniidae	Actias		Lyclene mediobliqua	1900	1549.85	Erebidae	Lyclene		Botyodes caldusalis	466.125	449.429	Crambidae	Botyodes		Hipoepa biasalis	311.962	317.923	Erebidae	Hipoepa
Netria multispinae multispinae	1781.18	1681.45	Notodontidae	Netria		Luxiaria mitorrhaphes	861.984	891.043	Geometridae	Luxiaria		Harpyia formosicola	1736.6	1691.04	Notodontidae	Harpyia		Botyodes diniasalis	404.5	329.458	Crambidae	Botyodes		Hipoepa fractalis	304.9	324.736	Erebidae	Hipoepa
Tamba lala	358.364	348.314	Erebidae	Tamba		Dilophodes elegans khasiana	2162.32	2103.91	Geometridae	Dilophodes		Xestia tamsi	2274.18	2214.28	Noctuidae	Xestia		Botyodes principalis	1192.29	1068.26	Crambidae	Botyodes		Hoplodrina implacata	2173.2	1338.18	Noctuidae	Hoplodrina
Lymantria xylina xylina	353.4	679.874	Erebidae	Lymantria		Chrysodeixis minutus	469.5	652.833	Noctuidae	Chrysodeixis		Dahira obliquifascia	490.2	500.174	Sphingidae	Dahira		Bradina aulacodialis	1203.67	606.292	Crambidae	Bradina		Hyalobole kononenkoi	2287	1949.2	Noctuidae	Hyalobole
Paralebeda femorata mirabilis	653	686.824	Lasiocampidae	Paralebeda		Krananda oliveomarginata	515	540	Geometridae	Krananda		Calguia defiguralis	588.667	697.676	Pyralidae	Calguia		Bradina diagonalis	579.062	576.344	Crambidae	Bradina		Hyalobole taiwanensis	2297.4	2001.34	Noctuidae	Hyalobole
Herminia decipiens	822.333	533.407	Erebidae	Herminia		Triuncina brunnea	953.554	910.894	Bombycidae	Triuncina		Vindusara moorei	835.273	862.259	Geometridae	Vindusara		Brahmaea wallichii insulata	1598	1519.72	Brahmaeidae	Brahmaea		Hyblaea puera	514	760.302	Hyblaeidae	Hyblaea
Dendrolimus arizana	1859.54	1707.56	Lasiocampidae	Dendrolimus		Gastropacha horishana	462.792	448.443	Lasiocampidae	Gastropacha		Agrocholorta taiwanawae	1506	2038.15	Noctuidae	Agrocholorta		Brunia antica	317.364	450.805	Erebidae	Brunia		Hydrillodes gravatalis	295.923	480.787	Erebidae	Hydrillodes
Togaritensha curvilinea curvilinea	2197.12	1944.11	Notodontidae	Togaritensha		Epobeidia lucifera extranigricans	1839.35	1817.64	Geometridae	Epobeidia		Hydrillodes lentalis	448.111	754.95	Erebidae	Hydrillodes		Bryophilina mollicula	774.917	700.472	Noctuidae	Bryophilina		Hydrillodes lentalis	448.111	754.95	Erebidae	Hydrillodes
Allodontoides tenebrosa	397.294	507.001	Notodontidae	Allodontoides		Syllepte taiwanalis	316.411	293.117	Crambidae	Syllepte		Stenia minoralis	430.5	591.025	Crambidae	Stenia		Callambulyx tatarinovii formosana	680.611	588.922	Sphingidae	Callambulyx		Hymenia perspectalis	312.8	334.074	Crambidae	Hymenia
Tyloptera bella ogatai	1479.5	1312.16	Geometridae	Tyloptera		Mythimna albomarginata rubea	969.609	1024.64	Noctuidae	Mythimna		Olulis puncticinctalis	197.444	310.768	Erebidae	Olulis		Callibotys carapina	593.667	503.213	Crambidae	Callibotys		Hypatima spathota	212.667	307.526	Gelechiidae	Hypatima
Ilema nigrofascia	387.273	420.662	Erebidae	Ilema		Dindica purpurata	796.348	846.165	Geometridae	Dindica		Siglophora sanguinolenta	475	397.721	Nolidae	Siglophora		Callidula attenuata	819	621.026	Callidulidae	Callidula		Hypena bicoloralis	1040	993.819	Erebidae	Hypena
Stauropus sikkimensis lushanus	1945	1833.35	Notodontidae	Stauropus		Botyodes asialis	807.188	684.107	Crambidae	Botyodes		Nudaria ranruna	1170.33	834.976	Erebidae	Nudaria		Calliteara angulata	726.6	832.19	Erebidae	Calliteara		Hypena cervinalis	1541.75	1371.38	Erebidae	Hypena
Ctenoplusia adiaphora	1732	1434.03	Noctuidae	Ctenoplusia		Oreta fuscopurpurea	687.968	687.886	Drepanidae	Oreta		Sonagara strigipennis	928.778	958.009	Thyrididae	Sonagara		Calliteara arizana	1872.91	1810.35	Erebidae	Calliteara		Hypocometa clauda	2129.53	2015.24	Geometridae	Hypocometa
Carea varipes	1227	1187.46	Nolidae	Carea		Chrysorabdia vilemani	1886.46	1844.6	Erebidae	Chrysorabdia		Bertula terminalis	2300	1005.77	Erebidae	Bertula		Calliteara grotei horishanella	757.8	949.541	Erebidae	Calliteara		Hypomecis punctinalis glos	236.939	504.944	Geometridae	Hypomecis
Oxyodes scrobiculata	531.432	496.935	Erebidae	Oxyodes		Locharna strigipennis	554.162	581.375	Erebidae	Locharna		Perina nuda	292.167	398.888	Erebidae	Perina		Calliteara lunulata takamukuana	761.5	970.76	Erebidae	Calliteara		Hypomecis roboraria amplaria	1133.6	1048.71	Geometridae	Hypomecis
Miltochrista sp1	533.943	733.412	Erebidae	Miltochrista		Callopistria maillardi maillardi	754.872	778.352	Noctuidae	Callopistria		Idaea sinicata	949.5	949.459	Geometridae	Idaea		Calliteara postfusca	1292.06	1138.55	Erebidae	Calliteara		Hyposidra infixaria	157.37	161.426	Geometridae	Hyposidra
Batracharta divisa	1206.12	1024.86	Erebidae	Batracharta		Warreniplema fumicosta	796	820.496	Uraniidae	Warreniplema		Ophthalmitis herbidaria	179.8	253.45	Geometridae	Ophthalmitis		Calliteara taiwana	1320.38	1367.77	Erebidae	Calliteara		Hysteroscene hyalina	570.444	637.322	Zygaenidae	Hysteroscene
Zanclognatha subtriplex	341.2	282.027	Erebidae	Zanclognatha		Calyptra orthograpta	757.643	828.078	Erebidae	Calyptra		Gnophos caenosa	1240	1027.43	Geometridae	Gnophos		Callopistria deflexusa	746	740.945	Noctuidae	Callopistria		Idaea sinicata	949.5	949.459	Geometridae	Idaea
Arippara indicator	189.6	245.18	Pyralidae	Arippara		Miltochrista ziczac	476.556	471.936	Erebidae	Miltochrista		Hepatica irrorata	942.75	853.593	Erebidae	Hepatica		Callopistria delicata	917.138	895.938	Noctuidae	Callopistria		Ilema nigrofascia	387.273	420.662	Erebidae	Ilema
Hesudra divisa	1295.27	1298.99	Erebidae	Hesudra		Tyspanodes striata	902.947	994.69	Crambidae	Tyspanodes		Cotachena pubescens	911.364	854.412	Crambidae	Cotachena		Callopistria duplicans	554.5	875.54	Noctuidae	Callopistria		Isodemis serpentinana	317.5	579.135	Tortricidae	Isodemis
Tyana falcata	1554.5	933.887	Nolidae	Tyana		Blenina quinaria	1413.97	1391.37	Nolidae	Blenina		Tochara creberrima	291.714	416.253	Erebidae	Tochara		Callopistria maillardi maillardi	754.872	778.352	Noctuidae	Callopistria		Kamalia tattakana	1121.5	871.405	Notodontidae	Kamalia
Oroplema oyamana	1985.57	1719.88	Uraniidae	Oroplema		Bocula marginata	411.647	430.626	Erebidae	Bocula		Panilla dispila	294.571	392.667	Erebidae	Panilla		Callopistria nobilior	557.091	938.372	Noctuidae	Callopistria		Lamprystica purpurata	245	347.993	Oecophoridae	Lamprystica
Setora postornata	334.643	398.998	Limacodidae	Setora		Stauropus teikichiana teikichiana	811.8	591.516	Notodontidae	Stauropus		Glyphodes chilka	1230.33	802.936	Crambidae	Glyphodes		Callopistria phaeogona	477.917	474.37	Noctuidae	Callopistria		Laspeyria ruficeps	450.5	371.739	Erebidae	Laspeyria
Ambulyx ochracea	795.125	863.64	Sphingidae	Ambulyx		Cechetra lineosa	1425.88	1291.5	Sphingidae	Cechetra		Lomographa percnosticta	630.182	1190.53	Geometridae	Lomographa		Callopistria repleta	1354.38	1227.57	Noctuidae	Callopistria		Lemyra rhodophilodes	421.529	329.468	Erebidae	Lemyra
Agathia visenda curvifiniens	261.5	320.783	Geometridae	Agathia		Agrioglypta itysalis	295.678	252.468	Crambidae	Agrioglypta		Agnidra scabiosa fixseni	1209.2	1100.59	Drepanidae	Agnidra		Callyna contracta	1643.69	1535.23	Noctuidae	Callyna		Lemyra wernerthomasi	2155.25	1641.75	Erebidae	Lemyra
Phlogophora albovittata	1749.59	1723.81	Noctuidae	Phlogophora		Percnia longitermen	692.533	710.807	Geometridae	Percnia		Cidariplura gladiata	301.571	335.838	Erebidae	Cidariplura		Callyna jugaria	323.947	477.765	Noctuidae	Callyna		Lipararchis tranquillalis	266.167	384.047	Crambidae	Lipararchis
Antha grata	603	1012.06	Noctuidae	Antha		Cyana hamata hamata	502	529.567	Erebidae	Cyana		Comostola enodata	1277.33	1221.26	Geometridae	Comostola		Callyna monoleuca	494.896	542.557	Noctuidae	Callyna		Locharna strigipennis	554.162	581.375	Erebidae	Locharna
Palpoctenidia phoenicosoma semilauta	1640.8	966.831	Geometridae	Palpoctenidia		Asota tortuosa	1476.75	1480.09	Erebidae	Asota		Checupa stegeri	1803.09	1689.37	Noctuidae	Checupa		Callyna semivitta	693.19	888.282	Noctuidae	Callyna		Lomographa percnosticta	630.182	1190.53	Geometridae	Lomographa
Herochroma ochreipicta	1714.86	1518.44	Geometridae	Herochroma		Serrodes campana	700.744	710.784	Erebidae	Serrodes		Hylophilodes esakii	348	555.438	Nolidae	Hylophilodes		Calyptra minuticornis bisacutum	529.833	474.643	Erebidae	Calyptra		Lophophleps purpurea	256.111	297.741	Geometridae	Lophophleps
Hypena cyanea	1217.2	896.767	Erebidae	Hypena		Oreta brunnea	1892.8	1485.71	Drepanidae	Oreta		Leucinodes apicalis	1004	955.181	Crambidae	Leucinodes		Calyptra orthograpta	757.643	828.078	Erebidae	Calyptra		Lophoptera nama	408.333	378.365	Euteliidae	Lophoptera
Calicha griseoviridata	1712.5	1941.28	Geometridae	Calicha		Trotocraspeda divaricata	584.143	619.585	Geometridae	Trotocraspeda		Alcis postlurida	2249.92	2170.91	Geometridae	Alcis		Camptoloma carum	507	611.296	Nolidae	Camptoloma		Lophoruza pulcherrima	333.308	348.816	Erebidae	Lophoruza
Gastropacha pardale formosana	651.235	642.398	Lasiocampidae	Gastropacha		Corymica pryeri	988.783	853.718	Geometridae	Corymica		Eucyclodes lalashana	1896	927.438	Geometridae	Eucyclodes		Camptomastix hisbonalis	560.255	581.892	Crambidae	Camptomastix		Loxaspilates arrizanaria	2295.67	1962.72	Geometridae	Loxaspilates
Mnesiloba dentifascia	727.5	720.613	Geometridae	Mnesiloba		Theretra latreillii lucasii	334	324.435	Sphingidae	Theretra		Episteira sp	322	703.476	Geometridae	Episteira		Cania heppneri	339.145	335.225	Limacodidae	Cania		Lyclene arcuata	378.618	384.54	Erebidae	Lyclene
Gymnasura semilutea	1230.57	1037.48	Erebidae	Gymnasura		Dipterygina cupreotincta	923.15	901.154	Noctuidae	Dipterygina		Hypena indicatalis	490	663.731	Erebidae	Hypena		Carea internifusca	703.857	850.526	Nolidae	Carea		Lymantria sugii	1146.67	1586.05	Erebidae	Lymantria
Ctenoplusia albostriata	747.5	623.305	Noctuidae	Ctenoplusia		Benbowia takamukuanus	1052.4	957.772	Notodontidae	Benbowia		Physetobasis dentifascia triangulifera	1135.1	1062.47	Geometridae	Physetobasis		Carea varipes	1227	1187.46	Nolidae	Carea		Macaria abydata	199	269.922	Geometridae	Macaria
Tarsolepis japonica	766.121	773.967	Notodontidae	Tarsolepis		Aroa substrigosa	250.151	259.604	Erebidae	Aroa		Moma abbreviata	810.833	795.254	Noctuidae	Moma		Catocala macula	1406.28	1323.02	Erebidae	Catocala		Machaeropteris petalacma	1799	1472.01	Tineidae	Machaeropteris
Sphragifera sigillata taimacula	1351.33	1300.2	Noctuidae	Sphragifera		Nausinoe perspectata	369.424	283.242	Crambidae	Nausinoe		Spatalia dives	1435.33	1534.14	Notodontidae	Spatalia		Catoria olivescens	546.5	514.969	Geometridae	Catoria		Maliattha signifera	330.571	355.317	Noctuidae	Maliattha
Chloroclystis rubroviridis	1874.67	1575.77	Geometridae	Chloroclystis		Diphtherocome pulchra	1705.23	1600.67	Noctuidae	Diphtherocome		Hydrelia bicolorata	1946.44	1727.05	Geometridae	Hydrelia		Catoria sublavaria	394.417	507.791	Geometridae	Catoria		Manoba major takasago	523.7	757.326	Nolidae	Manoba
Prismosticta fenestrata	1095.47	1036.89	Endromidae	Prismosticta		Discoglypha locupletata	1380.07	1277.65	Geometridae	Discoglypha		Alcis pallens	2303	2229.55	Geometridae	Alcis		Cechetra lineosa	1425.88	1291.5	Sphingidae	Cechetra		Martania taiwana	2289.89	2147.21	Geometridae	Martania
Ericeia inangulata inangulata	719.571	720.176	Erebidae	Ericeia		Dindica taiwana	1317.79	1243.07	Geometridae	Dindica		Machaeropteris petalacma	1799	1472.01	Tineidae	Machaeropteris		Cechetra minor	594.958	591.455	Sphingidae	Cechetra		Maxates glaucaria	2300	2009.11	Geometridae	Maxates
Cleora alienaria	349.606	725.339	Geometridae	Cleora		Ampelophaga rubiginosa myosotis	878	792.731	Sphingidae	Ampelophaga		Pachynoa thoosalis	271.357	254.223	Crambidae	Pachynoa		Celenna festivaria formosensis	1383.91	1353.4	Geometridae	Celenna		Mecodina praecipua	330	450.584	Erebidae	Mecodina
Agrotera discinotata	586.333	562.606	Crambidae	Agrotera		Eutrogia morosa	397.19	421.469	Erebidae	Eutrogia		Pareclipsis serrulata	1222	983.923	Geometridae	Pareclipsis		Ceratarcha umbrosa	431.627	434.706	Crambidae	Ceratarcha		Mesoptila melanolopha	2269.33	2006.4	Geometridae	Mesoptila
Hypomecis punctinalis glos	236.939	504.944	Geometridae	Hypomecis		Asota caricae	526.05	488.383	Erebidae	Asota		Amplypterus mansoni takamukui	809.375	713.34	Sphingidae	Amplypterus		Chadisra bipartita	695.682	714.341	Notodontidae	Chadisra		Metaemene atrigutta	270.9	216.595	Erebidae	Metaemene
Perizoma fasciaria	483.385	479.008	Geometridae	Perizoma		Sarcinodes yeni	815.296	794.897	Geometridae	Sarcinodes		Ourapteryx caecata	2178	1992.01	Geometridae	Ourapteryx		Checupa stegeri	1803.09	1689.37	Noctuidae	Checupa		Metaphoenia incongrualis	302.714	310.043	Erebidae	Metaphoenia
Diarsia canescens	1518.8	1430.98	Noctuidae	Diarsia		Chlorodontopera discospilata	1742.93	1771.78	Geometridae	Chlorodontopera		Hymenia perspectalis	312.8	334.074	Crambidae	Hymenia		Chiasmia eleonora	750.484	755.578	Geometridae	Chiasmia		Metaphoenia plagifera	307.667	291.345	Erebidae	Metaphoenia
Myrioblephara simplaria simplaria	1628.9	1472.96	Geometridae	Myrioblephara		Comparmustilia gerontica	1411.53	1434.58	Endromidae	Comparmustilia		Tridrepana flava flava	814	743.079	Drepanidae	Tridrepana		Chiasmia emersaria	249.714	299.438	Geometridae	Chiasmia		Micronia aculeata	167.158	204.538	Uraniidae	Micronia
Mosopia punctilinea	544.481	521.006	Erebidae	Mosopia		Herminia kurokoi	437.643	565.995	Erebidae	Herminia		Gabala argentata	868	778.643	Nolidae	Gabala		Chiasmia inchoata	513.778	658.855	Geometridae	Chiasmia		Micronidia intermedia	2289.6	1801.36	Geometridae	Micronidia
Blenina chlorophila	1561.5	1274.98	Nolidae	Blenina		Hypersypnoides submarginata	1699.28	1199.92	Erebidae	Hypersypnoides		Hypomecis obliquisigna	1343.11	1118.75	Geometridae	Hypomecis		Chiasmia intermediaria	436.75	519.615	Geometridae	Chiasmia		Mocis frugalis	203.326	215.605	Erebidae	Mocis
Panthea grisea	1824	1656.76	Noctuidae	Panthea		Alcis scortea	2061.92	1927.68	Geometridae	Alcis		Anectropis semifascia	1908.22	1839.25	Geometridae	Anectropis		Chiasmia monticolaria notia	673.75	638.768	Geometridae	Chiasmia		Monocerotesa virgata	1037.2	1071.76	Geometridae	Monocerotesa
Callyna monoleuca	494.896	542.557	Noctuidae	Callyna		Organopoda carnearia carnearia	1139.93	997.479	Geometridae	Organopoda		Bocchoris inspersalis	226.2	869.643	Crambidae	Bocchoris		Chiasmia perfusaria	555	768.085	Geometridae	Chiasmia		Mythimna epieixelus	420.857	815.752	Noctuidae	Mythimna
Ziridava kanshireiensis	547.893	592.741	Geometridae	Ziridava		Simplicia cornicalis	353.19	447.517	Erebidae	Simplicia		Mythimna nigrilinea	100.6	538.933	Noctuidae	Mythimna		Chloroclystis rubroviridis	1874.67	1575.77	Geometridae	Chloroclystis		Mythimna exsanguis	168.5	381.452	Noctuidae	Mythimna
Arichanna picaria	2198.42	2152.13	Geometridae	Arichanna		Creatonotos transiens vacillans	295.407	445.684	Erebidae	Creatonotos		Chloroclystis blanda	2190.5	1936.25	Geometridae	Chloroclystis		Chlorodontopera discospilata	1742.93	1771.78	Geometridae	Chlorodontopera		Mythimna nigrilinea	100.6	538.933	Noctuidae	Mythimna
Camptoloma carum	507	611.296	Nolidae	Camptoloma		Helicoverpa armigera	979.15	933.066	Noctuidae	Helicoverpa		Neoreta purpureofascia	404.889	749.916	Drepanidae	Neoreta		Chorodna creataria	674.173	687.973	Geometridae	Chorodna		Mythimna pulchra	303	338.662	Noctuidae	Mythimna
Nechesia albodentata	273.667	308.492	Erebidae	Nechesia		Spilarctia clava	2075.55	2069.8	Erebidae	Spilarctia		Ourapteryx sciticaudaria	1284.67	1276.18	Geometridae	Ourapteryx		Chorodna ochreimacula	597.333	622.178	Geometridae	Chorodna		Mythimna subplacida	459.235	658.146	Noctuidae	Mythimna
Flavinarosa obscura	427.667	390.138	Limacodidae	Flavinarosa		Conilepia nigricosta paiwan	429.72	459.833	Erebidae	Conilepia		Endotricha similata	2186.29	1567.09	Pyralidae	Endotricha		Chrysaeglia magnifica	512.559	489.338	Erebidae	Chrysaeglia		Nacoleia charesalis	312.5	331.236	Crambidae	Nacoleia
Eterusia aedea formosana	381.474	367.708	Zygaenidae	Eterusia		Pseudomiza aurata	2114.93	2065.62	Geometridae	Pseudomiza		Pseudabraxas taiwana	1112	1138.34	Geometridae	Pseudabraxas		Chrysodeixis eriosoma	675	695.808	Noctuidae	Chrysodeixis		Nechesia albodentata	273.667	308.492	Erebidae	Nechesia
Callyna semivitta	693.19	888.282	Noctuidae	Callyna		Hydrillodes nilgirialis	541.192	666.552	Erebidae	Hydrillodes		Euplexia chlorerythra	2138.75	1892.93	Noctuidae	Euplexia		Chrysodeixis heberachis	456.505	448.352	Noctuidae	Chrysodeixis		Neoreta purpureofascia	404.889	749.916	Drepanidae	Neoreta
Parapsestis argenteopicta taiwana	1972.6	1682.58	Drepanidae	Parapsestis		Erebus caprimulgus	746.4	803.859	Erebidae	Erebus		Aplochlora costipicta	1091.71	1172.58	Geometridae	Aplochlora		Chrysodeixis minutus	469.5	652.833	Noctuidae	Chrysodeixis		Ninodes splendens	1148	700.635	Geometridae	Ninodes
Satoblephara owadai	1104.14	1083.58	Geometridae	Satoblephara		Pyrinioides sinuosus	625.532	653.608	Thyrididae	Pyrinioides		Pheosiopsis cinerea formosana	1303.29	1222.69	Notodontidae	Pheosiopsis		Chrysodeixis taiwani	1430.09	1176.38	Noctuidae	Chrysodeixis		Nishada formosibia	332	715.663	Erebidae	Nishada
Condica illecta	429.75	479.967	Noctuidae	Condica		Catoria sublavaria	394.417	507.791	Geometridae	Catoria		Oxacme cretacea	382	327.538	Erebidae	Oxacme		Chrysorabdia vilemani	1886.46	1844.6	Erebidae	Chrysorabdia		Nola fasciata	295.25	433.289	Nolidae	Nola
Alcis arizana	2300	1804.85	Geometridae	Alcis		Heterothera sororcula	2237.33	2140.59	Geometridae	Heterothera		Arcesis threnodes	1080.75	881.566	Tortricidae	Arcesis		Chundana emarginata	1632.08	1260.49	Uraniidae	Chundana		Nola lucidalis nephodes	253.25	344.406	Nolidae	Nola
Semidonta kosemponica	843	706.637	Notodontidae	Hyperaeschrella		Setora baibarana	1079.12	555.059	Limacodidae	Setora		Iragaodes nobilis	886.75	749.152	Nolidae	Iragaodes		Churinga virago	1887.85	1835	Erebidae	Churinga		Nothoploca endoi	2203.38	2057.35	Drepanidae	Nothoploca
Paranigilgia bushii	245	252.579	Brachodidae	Paranigilgia		Chiasmia inchoata	513.778	658.855	Geometridae	Chiasmia		Hirasa punctivenaria taiwana	2107	1742.47	Geometridae	Hirasa		Chytonix costimacula	442	450.433	Noctuidae	Chytonix		Nyctycia endoi endoi	2149.5	1826.29	Noctuidae	Nyctycia
Cymatophoropsis formosana	1204.85	1208.88	Noctuidae	Cymatophoropsis		Callopistria phaeogona	477.917	474.37	Noctuidae	Callopistria		Taicallimorpha albipuncta	2280.33	2266.34	Erebidae	Taicallimorpha		Cidariplura gladiata	301.571	335.838	Erebidae	Cidariplura		Nyctycia strigidisca nigridorsi	2263	2191.96	Noctuidae	Nyctycia
Bastilla fulvotaenia	288.826	294.752	Erebidae	Bastilla		Trachea auriplena auriplena	1233.18	1181.63	Noctuidae	Trachea		Mabra nigriscripta	428.429	307.829	Crambidae	Mabra		Cidariplura shanmeii	570.286	463.191	Erebidae	Cidariplura		Oglasa costimacula	284.304	321.462	Erebidae	Oglasa
Euromoia subpulchra	1727	1492.83	Noctuidae	Euromoia		Narosoideus flavidorsalis	678.175	602.527	Limacodidae	Narosoideus		Spodoptera mauritia acronyctoides	1122.2	955.555	Noctuidae	Spodoptera		Circobotys aurealis	377.083	353.396	Crambidae	Circobotys		Oglasa sordida	306.667	1137.25	Erebidae	Oglasa
Medama diplaga	769.455	794.265	Erebidae	Medama		Endotricha olivacealis	846.6	802.403	Pyralidae	Endotricha		Agrocholorta albirena chihtuana	1180.6	1796.82	Noctuidae	Agrocholorta		Clavipalpula aurariae formosana	2165.69	1446.26	Noctuidae	Clavipalpula		Olulis puncticinctalis	197.444	310.768	Erebidae	Olulis
Ischyja ferrifracta	522.364	618.153	Erebidae	Ischyja		Barsine fuscozonata	1635.51	1678.72	Erebidae	Barsine		Eudocima okurai	414.5	495.898	Erebidae	Eudocima		Cleora alienaria	349.606	725.339	Geometridae	Cleora		Ophthalmitis herbidaria	179.8	253.45	Geometridae	Ophthalmitis
Chalciope mygdon	310.857	298.335	Erebidae	Chalciope		Chiasmia monticolaria notia	673.75	638.768	Geometridae	Chiasmia		Dysaethria flavistriga	384.143	384.977	Uraniidae	Dysaethria		Cleora contiguata contiguata	532.6	381.494	Geometridae	Cleora		Orthosia castanea	2192.56	1847.05	Noctuidae	Orthosia
Cusiala boarmioides	371.088	462.413	Geometridae	Cusiala		Olene dudgeoni	465.556	497.034	Erebidae	Olene		Cruxoruza decorata	258.111	319.039	Erebidae	Cruxoruza		Cleora fraterna	1068.95	1037.1	Geometridae	Cleora		Oruza albigutta	278.5	801.989	Erebidae	Oruza
Arbudas submacula	1325	845.345	Zygaenidae	Arbudas		Traminda aventiaria	334.836	377.429	Geometridae	Traminda		Eilema taiwana	1667.33	284.289	Erebidae	Eilema		Cnaphalocrocis medinalis	953.75	679.275	Crambidae	Cnaphalocrocis		Oruza divisa	261	289.635	Erebidae	Oruza
Ourapteryx venusta	2287	2113.57	Geometridae	Ourapteryx		Heterolocha biplagiata	1761.03	1481.97	Geometridae	Heterolocha		Antheraea formosana	955.7	888.214	Saturniidae	Antheraea		Cnethodonta grisescens baibarana	1104.74	1108.82	Notodontidae	Cnethodonta		Oruza semilux	132.25	631.895	Erebidae	Oruza
Menophra humeraria	1403.67	1108.5	Geometridae	Menophra		Ectropis bhurmitra	298.842	399.393	Geometridae	Ectropis		Euproctis croceola	1313.5	1081.39	Erebidae	Euproctis		Comibaena cassidara	585.5	625.038	Geometridae	Comibaena		Ourapteryx caecata	2178	1992.01	Geometridae	Ourapteryx
Cosmia unicolor	2029	1918.75	Noctuidae	Cosmia		Rusicada combinans	825.143	799.148	Erebidae	Rusicada		Hyposemansis singha	100	327.255	Erebidae	Hyposemansis		Comibaena pictipennis pictipennis	1999.5	1895.48	Geometridae	Comibaena		Ourapteryx venusta	2287	2113.57	Geometridae	Ourapteryx
Thyatira batis formosicola	426.2	1505.53	Drepanidae	Thyatira		Bastilla absentimacula	290.788	248.599	Erebidae	Bastilla		Pycnarmon cribrata	1138.5	785.49	Crambidae	Pycnarmon		Comibaena procumbaria	340.348	438.403	Geometridae	Comibaena		Ourapteryx yerburii virescens	749.889	1072.5	Geometridae	Ourapteryx
Xestia yamanei	2131.4	1228.13	Noctuidae	Xestia		Thyas juno	1136.33	1073.56	Erebidae	Thyas		Parobeidia gigantearia marginifascia	1790.18	1747.61	Geometridae	Parobeidia		Comostola enodata	1277.33	1221.26	Geometridae	Comostola		Oxacme cretacea	382	327.538	Erebidae	Oxacme
Creatonotos gangis	142.389	51.0877	Erebidae	Creatonotos		Timandra convectaria	371.308	438.788	Geometridae	Timandra		Lobogonodes dactylotypa	1022.5	792.728	Geometridae	Lobogonodes		Comostola pyrrhogona	745.333	673.311	Geometridae	Comostola		Pachynoa thoosalis	271.357	254.223	Crambidae	Pachynoa
Borbacha pardaria	415.564	386.229	Geometridae	Borbacha		Ceratarcha umbrosa	431.627	434.706	Crambidae	Ceratarcha		Isodemis serpentinana	317.5	579.135	Tortricidae	Isodemis		Comparmustilia gerontica	1411.53	1434.58	Endromidae	Comparmustilia		Pagyda nebulosa	2245.12	2011.86	Crambidae	Pagyda
Katha magnata magnata	746.667	666.618	Erebidae	Katha		Diarsia formosensis	1946.29	2000.65	Noctuidae	Diarsia		Oruza semilux	132.25	631.895	Erebidae	Oruza		Condica albigutta	572.667	253.026	Noctuidae	Condica		Paliga celatalis	755	456.127	Crambidae	Paliga
Trabala vishnou guttata	877.722	875.392	Lasiocampidae	Trabala		Mecodina subcostalis	1185.53	973.134	Erebidae	Mecodina		Calliteara taiwana	1320.38	1367.77	Erebidae	Calliteara		Condica illecta	429.75	479.967	Noctuidae	Condica		Pangrapta lunulata	329.25	311.464	Erebidae	Pangrapta
Ourapteryx ramosa	2062.27	2021.76	Geometridae	Ourapteryx		Syntypistis comatus	1486.09	1311.04	Notodontidae	Syntypistis		Amsactoides solitaria	391.429	332.388	Erebidae	Amsactoides		Condica serva	330.615	423.534	Noctuidae	Condica		Panilla dispila	294.571	392.667	Erebidae	Panilla
Perixera absconditaria absconditaria	1098.4	1050.62	Geometridae	Perixera		Cleora fraterna	1068.95	1037.1	Geometridae	Cleora		Lomographa inamata	1141.54	1070.51	Geometridae	Lomographa		Conistra takasago	1950.67	2137.33	Noctuidae	Conistra		Panthea grisea	1824	1656.76	Noctuidae	Panthea
Agathia laetata	479.667	446.618	Geometridae	Agathia		Spilarctia tienmushana werneri	617.111	651.034	Erebidae	Spilarctia		Mythimna pulchra	303	338.662	Noctuidae	Mythimna		Corymica arnearia	694.75	644.677	Geometridae	Corymica		Paracymoriza nigra	372.333	425.16	Crambidae	Paracymoriza
Chiasmia intermediaria	436.75	519.615	Geometridae	Chiasmia		Eublemma quadrapex	481.789	470.328	Erebidae	Eublemma		Micronidia intermedia	2289.6	1801.36	Geometridae	Micronidia		Corymica pryeri	988.783	853.718	Geometridae	Corymica		Paracymoriza taiwanalis	2291.33	1902.25	Crambidae	Paracymoriza
Mythimna separata	645.7	842.135	Noctuidae	Mythimna		Lithopolia confusa confusa	1420	1538.9	Noctuidae	Lithopolia		Hypomecis roboraria amplaria	1133.6	1048.71	Geometridae	Hypomecis		Corymica spatiosa	656.23	657.588	Geometridae	Corymica		Paracymoriza vagalis	224.429	232.858	Crambidae	Paracymoriza
Hypocala subsatura	1090.89	1044.83	Erebidae	Hypocala		Euproctis marginata insulata	1923.76	1837.63	Erebidae	Euproctis		Somera viridifusca viridifusca	706.4	564.145	Notodontidae	Somera		Cosmophila lyona	471.231	442.103	Erebidae	Cosmophila		Paradarisa comparataria rantaizanensis	2095	1740.91	Geometridae	Paradarisa
Eressa confinis finitima	339.452	320.681	Erebidae	Eressa		Sarcinodes aequilinearia	711.889	710.035	Geometridae	Sarcinodes		Zanclognatha nakatomii	102.8	420.669	Erebidae	Zanclognatha		Cosmotriche discitincta discitincta	1950.56	1937.1	Lasiocampidae	Cosmotriche		Parallelia stuposa	173.846	252.548	Erebidae	Parallelia
Locastra muscosalis	395.161	497.65	Pyralidae	Locastra		Athetis stellata	788.133	765.14	Noctuidae	Athetis		Nola fasciata	295.25	433.289	Nolidae	Nola		Cotachena pubescens	911.364	854.412	Crambidae	Cotachena		Parasa pastoralis	240.5	435.76	Limacodidae	Parasa
Lyclene mediobliqua	1900	1549.85	Erebidae	Lyclene		Hypena kanshireiensis	432.588	635.21	Erebidae	Hypena		Acronicta pruinosa	956.1	997.31	Noctuidae	Acronicta		Creatonotos transiens vacillans	295.407	445.684	Erebidae	Creatonotos		Parolulis renalis	405.053	435.786	Erebidae	Parolulis
Harpyia formosicola	1736.6	1691.04	Notodontidae	Harpyia		Macroglossum mitchellii imperator	1598.44	1556.61	Sphingidae	Macroglossum		Syntypistis pallidifascia pallidifascia	750	797.138	Notodontidae	Syntypistis		Ctenoplusia adiaphora	1732	1434.03	Noctuidae	Ctenoplusia		Percnia suffusa	150.067	139.571	Geometridae	Percnia
Parolulis renalis	405.053	435.786	Erebidae	Parolulis		Metaemene atrigutta	270.9	216.595	Erebidae	Metaemene		Hysteroscene hyalina	570.444	637.322	Zygaenidae	Hysteroscene		Ctenoplusia agnata	1127.5	738.436	Noctuidae	Ctenoplusia		Pericyma cruegeri	311.667	442.54	Erebidae	Pericyma
Mocis undata	376.702	400.785	Erebidae	Mocis		Spoladea recurvalis	766.95	774.351	Crambidae	Spoladea		Lophobates ochrolaria	1563.18	1492.89	Geometridae	Lophobates		Ctenoplusia albostriata	747.5	623.305	Noctuidae	Ctenoplusia		Phazaca alikangensis	330.368	407.439	Uraniidae	Phazaca
Zanclopera falcata	393.702	467.322	Geometridae	Zanclopera		Timandra extremaria	490.467	491.05	Geometridae	Timandra		Hydrelia enisaria	1706	1746.04	Geometridae	Hydrelia		Ctenoplusia furcifera furcifera	658.2	861.948	Noctuidae	Ctenoplusia		Phazaca kosemponicola	433.357	381.393	Uraniidae	Phazaca
Xestia tamsi	2274.18	2214.28	Noctuidae	Xestia		Acosmeryx castanea	522.676	734.215	Sphingidae	Acosmeryx		Maxates sinuolata	1882.75	1704.82	Geometridae	Maxates		Ctenoplusia kosemponensis	967.5	929.384	Noctuidae	Ctenoplusia		Phlossa conjuncta	290.545	324.261	Limacodidae	Phlossa
Hippotion velox	1236.46	1169.66	Sphingidae	Hippotion		Eilema ratonis	682.392	738.478	Erebidae	Eilema		Corgatha atrifalcis	153.143	449.262	Erebidae	Corgatha		Ctenoplusia placida	1072	875.278	Noctuidae	Ctenoplusia		Phthonandria atrilineata cuneilinearia	287.444	590.611	Geometridae	Phthonandria
Dahira obliquifascia	490.2	500.174	Sphingidae	Dahira		Gonitis mesogona	469.756	445.613	Erebidae	Gonitis		Perixera sarawackaria	533.25	862.485	Geometridae	Perixera		Cusiala boarmioides	371.088	462.413	Geometridae	Cusiala		Physetobasis dentifascia triangulifera	1135.1	1062.47	Geometridae	Physetobasis
Athetis brunneolineosa	1281.08	1179.88	Noctuidae	Athetis		Sarcinodes yayeyamana	596.464	626.621	Geometridae	Sarcinodes		Nemophora ahenea	134	473.747	Adelidae	Nemophora		Cyana hamata hamata	502	529.567	Erebidae	Cyana		Piercia yui	2300	1917.14	Geometridae	Piercia
Calguia defiguralis	588.667	697.676	Pyralidae	Calguia		Euproctis purpureofasciata	2024.55	1684.49	Erebidae	Euproctis		Pleuroptya balteata	479	364.222	Crambidae	Pleuroptya		Cyana sanguinea	789.714	710.708	Erebidae	Cyana		Pingasa alba alba	57.6667	504.09	Geometridae	Pingasa
Vindusara moorei	835.273	862.259	Geometridae	Vindusara		Callambulyx tatarinovii formosana	680.611	588.922	Sphingidae	Callambulyx		Ascotis selenaria imparata	869.333	1057.78	Geometridae	Ascotis		Cyclodes omma	397.444	338.579	Noctuidae	Cyclodes		Plagodis reticulata	2179	1788.14	Geometridae	Plagodis
Hyposidra infixaria	157.37	161.426	Geometridae	Hyposidra		Rivula niveipuncta	431	383.445	Erebidae	Rivula		Polyphagozerra coffeae	398.3	715.249	Cossidae	Polyphagozerra		Cypoides chinensis	799.643	675.48	Sphingidae	Cypoides		Pleuroptya characteristica	488	313.193	Crambidae	Pleuroptya
Agrocholorta taiwanawae	1506	2038.15	Noctuidae	Agrocholorta		Euproctis pulverea	2148.15	2123.57	Erebidae	Euproctis		Syntypistis subgeneris subgeneris	522.1	633.685	Notodontidae	Syntypistis		Daddala lucilla	1315.41	1309.22	Erebidae	Daddala		Pleuroptya iopasalis	276.68	261.223	Crambidae	Pleuroptya
Hydrillodes lentalis	448.111	754.95	Erebidae	Hydrillodes		Cryptophlebia repletana	367.5	406.482	Tortricidae	Cryptophlebia		Platycerota vitticostata	245	825.236	Geometridae	Platycerota		Danala lilacina	578.8	663.716	Geometridae	Danala		Pogonopygia nigralbata	668.867	893.24	Geometridae	Pogonopygia
Peralostega deletaria deletaria	666.76	661.153	Geometridae	Peratostega		Chadisra bipartita	695.682	714.341	Notodontidae	Chadisra		Heterolocha marginata	2330.67	2117.9	Geometridae	Heterolocha		Danielithosia immaculata	423.667	647.125	Erebidae	Danielithosia		Progonia oileusalis	212.8	272.893	Erebidae	Progonia
Nishada formosibia	332	715.663	Erebidae	Nishada		Athetis stellulata	737.091	572.151	Noctuidae	Athetis		Strepsigonia diluta takamukui	408.667	521.827	Drepanidae	Strepsigonia		Deileptenia rimosaria	1868.92	1755.04	Geometridae	Deileptenia		Prorodes mimicus	290.75	359.141	Crambidae	Prorodes
Xandrames latiferaria curvistriga	530.6	634.757	Geometridae	Xandrames		Bradina diagonalis	579.062	576.344	Crambidae	Bradina		Besaia sordida	1996.4	1876.94	Notodontidae	Besaia		Demonarosa rufotessellata subrosea	645	577.391	Limacodidae	Demonarosa		Pylargosceles steganioides limbaria	348.333	702.523	Geometridae	Pylargosceles
Hypomecis cineracea	812.429	976.953	Geometridae	Hypomecis		Lassaba parvalbidaria parvalbidaria	1660.69	1564.15	Geometridae	Lassaba		Progonia oileusalis	212.8	272.893	Erebidae	Progonia		Dendrolimus arizana	1859.54	1707.56	Lasiocampidae	Dendrolimus		Ramesa albistriga	264.143	228.632	Notodontidae	Ramesa
Stenia minoralis	430.5	591.025	Crambidae	Stenia		Paradoxopla sinuata taiwana	1651.05	1587.33	Lasiocampidae	Paradoxopla		Euhampsonia formosana	1154.57	1007.39	Notodontidae	Euhampsonia		Dendrolimus punctatus	1070.43	1221.52	Lasiocampidae	Dendrolimus		Rhamnosa uniformis	572.5	454.647	Limacodidae	Rhamnosa
Olulis puncticinctalis	197.444	310.768	Erebidae	Olulis		Negeta signata	531.176	620.947	Nolidae	Negeta		Chiasmia perfusaria	555	768.085	Geometridae	Chiasmia		Diarsia canescens	1518.8	1430.98	Noctuidae	Diarsia		Rhynchaglaea taiwana	2119.14	2238.9	Noctuidae	Rhynchaglaea
Simplicia bimarginata	489.234	472.462	Erebidae	Simplicia		Percnia luridaria nominoneura	652.895	744.684	Geometridae	Percnia		Callopistria nobilior	557.091	938.372	Noctuidae	Callopistria		Diarsia formosensis	1946.29	2000.65	Noctuidae	Diarsia		Rikiosatoa mavi	1613.38	1598.11	Geometridae	Rikiosatoa
Microblepsis violacea	1023.58	917.234	Drepanidae	Microblepsis		Nyctemera arctata albofasciata	1665.95	1720.8	Erebidae	Nyctemera		Ectropis arizanensis	1717.09	1058.27	Geometridae	Ectropis		Diarsia sinuosa	1527.6	1776.37	Noctuidae	Diarsia		Rivula basalis	852.333	663.231	Erebidae	Rivula
Siglophora sanguinolenta	475	397.721	Nolidae	Siglophora		Hypocometa clauda	2129.53	2015.24	Geometridae	Hypocometa		Lygniodes hypoleuca	907	837.398	Erebidae	Lygniodes		Diarsia subtincta	1821.5	1759.48	Noctuidae	Diarsia		Scopelodes contractus	359.857	516.006	Limacodidae	Scopelodes
Nudaria ranruna	1170.33	834.976	Erebidae	Nudaria		Hydrillodes torsivena	1512.65	1189.96	Erebidae	Hydrillodes		Ninodes splendens	1148	700.635	Geometridae	Ninodes		Dierna strigata	380.5	414.784	Erebidae	Dierna		Scopula propinquaria	268.4	877.09	Geometridae	Scopula
Lophoptera longipennis	1997.08	1803.32	Euteliidae	Lophoptera		Horithyatira decorata takamukui	1761.47	1732.03	Drepanidae	Horithyatira		Paracrama angulata	746.778	662.692	Nolidae	Paracrama		Dindica kishidai	1014.65	1043.11	Geometridae	Dindica		Scriptoplusia nigriluna	252	577.789	Noctuidae	Scriptoplusia
Avatha bipartita	244.524	229.515	Erebidae	Avatha		Herpetogramma luctuosalis	483.621	418.577	Crambidae	Herpetogramma		Hyalobole kononenkoi	2287	1949.2	Noctuidae	Hyalobole		Dindica polyphaenaria	652.192	655.229	Geometridae	Dindica		Semiothisops macariata	276.905	272.019	Erebidae	Semiothisops
Sonagara strigipennis	928.778	958.009	Thyrididae	Sonagara		Spilosoma fumida	1769.37	1684.85	Erebidae	Spilosoma		Botyodes principalis	1192.29	1068.26	Crambidae	Botyodes		Dindica purpurata	796.348	846.165	Geometridae	Dindica		Sesamia inferens	411.333	300.007	Noctuidae	Sesamia
Bertula terminalis	2300	1005.77	Erebidae	Bertula		Hypena sinuosa	1322	1025.77	Erebidae	Hypena		Meganola ascripta	749.667	1025.23	Nolidae	Meganola		Dindica taiwana	1317.79	1243.07	Geometridae	Dindica		Sesamia nigropunctata	363.3	514.714	Noctuidae	Sesamia
Pachyodes subtrita	573.647	594.182	Geometridae	Pachyodes		Odontopera albiguttulata	1947.21	1964.18	Geometridae	Odontopera		Euplexidia exotica	1779.22	1606.35	Noctuidae	Euplexidia		Diphtherocome pulchra	1705.23	1600.67	Noctuidae	Diphtherocome		Setora postornata	334.643	398.998	Limacodidae	Setora
Perina nuda	292.167	398.888	Erebidae	Perina		Plusiodonta coelonota	334.029	363.816	Erebidae	Plusiodonta		Anorthoa fabiani	2093.5	2143.61	Noctuidae	Anorthoa		Dipterygina cupreotincta	923.15	901.154	Noctuidae	Dipterygina		Simplicia cornicalis	353.19	447.517	Erebidae	Simplicia
Cyana sanguinea	789.714	710.708	Erebidae	Cyana		Areas galactina formosana	585.5	563.527	Erebidae	Areas		Viridistria viridipicta	1271.4	1312.15	Noctuidae	Viridistria		Dipterygina indica	1089.57	962.012	Noctuidae	Dipterygina		Simplicia discosticta	203.4	531.653	Erebidae	Simplicia
Idaea sinicata	949.5	949.459	Geometridae	Idaea		Chrysodeixis heberachis	456.505	448.352	Noctuidae	Chrysodeixis		Metabraxas rubrotincta	1195.5	1244.42	Geometridae	Metabraxas		Discoglypha hampsoni	1727	1017.65	Geometridae	Discoglypha		Somera viridifusca viridifusca	706.4	564.145	Notodontidae	Somera
Ophthalmitis herbidaria	179.8	253.45	Geometridae	Ophthalmitis		Daddala lucilla	1315.41	1309.22	Erebidae	Daddala		Ocoelophora lentiginosaria festa	397	871.637	Geometridae	Ocoelophora		Discoglypha locupletata	1380.07	1277.65	Geometridae	Discoglypha		Spilarctia subcarnea	229.014	281.88	Erebidae	Spilarctia
Gnophos caenosa	1240	1027.43	Geometridae	Gnophos		Asura tricolor	438.938	394.897	Erebidae	Asura		Parabapta obliqua	1410.67	1417.12	Geometridae	Parabapta		Disparia wilemani	790.333	819.427	Notodontidae	Disparia		Stauropus alternus alternus	302.667	385.949	Notodontidae	Stauropus
Lista insulsalis	622.769	925.779	Pyralidae	Lista		Euproctis kanshireia	347.8	335.64	Erebidae	Euproctis		Nothoploca endoi	2203.38	2057.35	Drepanidae	Nothoploca		Dolbina inexacta	716.556	723.429	Sphingidae	Dolbina		Stenia minoralis	430.5	591.025	Crambidae	Stenia
Hepatica irrorata	942.75	853.593	Erebidae	Hepatica		Gasterocome pannosaria orta	1241.69	1231.53	Geometridae	Gasterocome		Ctenoplusia agnata	1127.5	738.436	Noctuidae	Ctenoplusia		Doratoptera lutea	1138.82	1107.81	Geometridae	Doratoptera		Strepsinoma croesusalis	222.8	168.928	Crambidae	Strepsinoma
Catocala macula	1406.28	1323.02	Erebidae	Catocala		Pterotosoma castanea	797.933	742.837	Uraniidae	Pterotosoma		Bastilla maturata	1507	1408.71	Erebidae	Bastilla		Drepana pallida nigromaculata	1273.88	1224.42	Drepanidae	Drepana		Syllepte taiwanalis	316.411	293.117	Crambidae	Syllepte
Mythimna subplacida	459.235	658.146	Noctuidae	Mythimna		Pseudosphetta moorei	389.286	475.346	Erebidae	Pseudosphetta		Aethalura duplicata	1157	1167.37	Geometridae	Aethalura		Dudusa nobilis	611.235	609.933	Notodontidae	Dudusa		Synegia pallens abeliae	670	648.746	Geometridae	Synegia
Camptomastix hisbonalis	560.255	581.892	Crambidae	Camptomastix		Nacoleia commixta	615.188	514.736	Crambidae	Nacoleia		Sesamia nigropunctata	363.3	514.714	Noctuidae	Sesamia		Dudusa synopla	483.667	555.86	Notodontidae	Dudusa		Synegiodes histrionaria ornata	1676.57	1608.44	Geometridae	Synegiodes
Cotachena pubescens	911.364	854.412	Crambidae	Cotachena		Ecliptopera umbrosaria stathera	410.5	349.47	Geometridae	Ecliptopera		Mythimna exsanguis	168.5	381.452	Noctuidae	Mythimna		Dura alba	542.667	997.638	Erebidae	Dura		Taicallimorpha albipuncta	2280.33	2266.34	Erebidae	Taicallimorpha
Tochara creberrima	291.714	416.253	Erebidae	Tochara		Lophoruza pulcherrima	333.308	348.816	Erebidae	Lophoruza		Edessena gentiusalis	584	527.063	Erebidae	Edessena		Dypterygia subfusca	1262.75	1142.19	Noctuidae	Dypterygia		Tambana subflava	1756.14	1707.14	Noctuidae	Tambana
Actias ningpoana ningtaiwana	810.048	710.134	Saturniidae	Actias		Cosmophila lyona	471.231	442.103	Erebidae	Cosmophila		Liparopsis postalbida	761.5	1249.73	Notodontidae	Liparopsis		Dysaethria flavistriga	384.143	384.977	Uraniidae	Dysaethria		Telorta yazakii	2174.5	2048.5	Noctuidae	Telorta
Panilla dispila	294.571	392.667	Erebidae	Panilla		Ercheia cyllaria	268.562	262.148	Erebidae	Ercheia		Tanaorhinus formosana	1371	1197.22	Geometridae	Tanaorhinus		Dysstroma sikkimensis	1623.33	1928.21	Geometridae	Dysstroma		Tochara creberrima	291.714	416.253	Erebidae	Tochara
Glyphodes chilka	1230.33	802.936	Crambidae	Glyphodes		Problepsis albidior matsumurai	677.812	677.643	Geometridae	Problepsis		Phalerodonta manleyi formosana	1164.4	1376.31	Notodontidae	Phalerodonta		Ecliptopera benigna	680.286	638.348	Geometridae	Ecliptopera		Togaritensha curvilinea curvilinea	2197.12	1944.11	Notodontidae	Togaritensha
Lomographa percnosticta	630.182	1190.53	Geometridae	Lomographa		Ilema kosemponica	633.424	640.438	Erebidae	Ilema		Alcis nubeculosa	2040.86	1875.04	Geometridae	Alcis		Ecliptopera delecta	1116.44	886.672	Geometridae	Ecliptopera		Trichosea diffusa	2082.86	1868.92	Noctuidae	Trichosea
Agnidra scabiosa fixseni	1209.2	1100.59	Drepanidae	Agnidra		Parasa shirakii	681.042	716.01	Limacodidae	Parasa		Aloa lactinea	176	333.478	Erebidae	Aloa		Ecliptopera muscicolor allobathra	1981.5	1921.78	Geometridae	Ecliptopera		Trigonodes hyppasia	168.474	169.861	Erebidae	Trigonodes
Luxiaria mitorrhaphes	861.984	891.043	Geometridae	Luxiaria		Parum colligata	271.941	261.943	Sphingidae	Parum		Ectropis excellens	550.222	509.958	Geometridae	Ectropis		Ecliptopera rectilinea kanshinensis	375.1	601.185	Geometridae	Ecliptopera		Trilocha varians	98.8519	131.022	Bombycidae	Trilocha
Dilophodes elegans khasiana	2162.32	2103.91	Geometridae	Dilophodes		Crypsiptya coclesalis	291.125	271.614	Crambidae	Crypsiptya		Syntomaula simulatella	245	426.678	Cosmopterigidae	Syntomaula		Ecliptopera umbrosaria stathera	410.5	349.47	Geometridae	Ecliptopera		Trisuloides sugii	670	625.285	Noctuidae	Trisuloides
Chrysodeixis minutus	469.5	652.833	Noctuidae	Chrysodeixis		Asota plana lacteata	396.143	378.973	Erebidae	Asota		Karana hoenei marcida	663.75	1597.55	Noctuidae	Karana		Ectropis excellens	550.222	509.958	Geometridae	Ectropis		Vanlangia castanea	1071.29	875.929	Limacodidae	Vanlangia
Krananda oliveomarginata	515	540	Geometridae	Krananda		Bertula kosemponica	377.2	439.274	Erebidae	Bertula		Apoheterolocha patalata	2300	1979.82	Geometridae	Apoheterolocha		Eilema ratonis	682.392	738.478	Erebidae	Eilema		Xanthorhoe mediofascia	2317	1951.12	Geometridae	Xanthorhoe
Triuncina brunnea	953.554	910.894	Bombycidae	Triuncina		Cechetra minor	594.958	591.455	Sphingidae	Cechetra		Pilipectus taiwanus	2019.43	1844.31	Erebidae	Pilipectus		Eilema taiwana	1667.33	284.289	Erebidae	Eilema		Xestia tamsi	2274.18	2214.28	Noctuidae	Xestia
Gastropacha horishana	462.792	448.443	Lasiocampidae	Gastropacha		Herminia vermiculata	365.333	377.158	Erebidae	Herminia		Eudocima salaminia	253.875	364.612	Erebidae	Eudocima		Eilicrinia flava	423.189	422.562	Geometridae	Eilicrinia		Xestia yamanei	2131.4	1228.13	Noctuidae	Xestia
Epobeidia lucifera extranigricans	1839.35	1817.64	Geometridae	Epobeidia		Maruca vitrata	1115.94	1107.49	Crambidae	Maruca		Pseudogyrtona marmorea	1452	1012.26	Erebidae	Pseudogyrtona		Endotricha metacuralis	1988.38	1849.6	Pyralidae	Endotricha		Xyleutes strix	311.08	419.696	Cossidae	Xyleutes
Cidariplura gladiata	301.571	335.838	Erebidae	Cidariplura		Tridrepana arikana	793.172	803.116	Drepanidae	Tridrepana		Mythimna loreyi	1152.25	1146.38	Noctuidae	Mythimna		Endotricha olivacealis	846.6	802.403	Pyralidae	Endotricha		Zanclognatha nakatomii	102.8	420.669	Erebidae	Zanclognatha
Comostola enodata	1277.33	1221.26	Geometridae	Comostola		Calliteara postfusca	1292.06	1138.55	Erebidae	Calliteara		Demopsestis formosana	2091	1752.43	Drepanidae	Demopsestis		Entomopteryx combusta	386.174	441.636	Geometridae	Entomopteryx		Zanclognatha nigrisigna	180.333	253.883	Erebidae	Zanclognatha
Checupa stegeri	1803.09	1689.37	Noctuidae	Checupa		Pindara illibata	530.578	548.623	Erebidae	Pindara		Lemyra imparilis	450.111	454.167	Erebidae	Lemyra		Entomopteryx rubridisca	796.333	1128.91	Geometridae	Entomopteryx
Hylophilodes esakii	348	555.438	Nolidae	Hylophilodes		Semiothisops macariata	276.905	272.019	Erebidae	Semiothisops		Oruza divisa	261	289.635	Erebidae	Oruza		Eoophyla conjunctalis	602.704	565.17	Crambidae	Eoophyla
Syllepte taiwanalis	316.411	293.117	Crambidae	Syllepte		Mythimna sinuosa	1526.37	1327.01	Noctuidae	Mythimna		Simplicia discosticta	203.4	531.653	Erebidae	Simplicia		Eospilarctia nehallenia baibarensis	2013.5	1907.49	Erebidae	Eospilarctia
Leucinodes apicalis	1004	955.181	Crambidae	Leucinodes		Opisthograptis punctilineata	1947.55	1791.83	Geometridae	Opisthograptis		Nyctycia strigidisca nigridorsi	2263	2191.96	Noctuidae	Nyctycia		Epipsestis cortigera	1700.5	1678.82	Drepanidae	Epipsestis
Alcis postlurida	2249.92	2170.91	Geometridae	Alcis		Fascionycta fasciata	724.207	766.071	Noctuidae	Fascionycta		Brevipecten consanguis	458.333	469.711	Erebidae	Brevipecten		Episparis taiwana	523.615	491.105	Erebidae	Episparis
Mythimna albomarginata rubea	969.609	1024.64	Noctuidae	Mythimna		Argyrocosma inductaria	499	480.301	Geometridae	Argyrocosma		Loxaspilates arrizanaria	2295.67	1962.72	Geometridae	Loxaspilates		Episteira sp	322	703.476	Geometridae	Episteira
Eucyclodes lalashana	1896	927.438	Geometridae	Eucyclodes		Hypena lignealis	1303.89	1015.19	Erebidae	Hypena		Magusa tenebrosa	846.333	886.27	Noctuidae	Magusa		Epobeidia lucifera extranigricans	1839.35	1817.64	Geometridae	Epobeidia
Episteira sp	322	703.476	Geometridae	Episteira		Hypersypnoides punctosa	1198.47	1185.71	Erebidae	Hypersypnoides		Tasta argozana	1078.6	1023.88	Geometridae	Tasta		Epobeidia tigrata maxima	776	842.655	Geometridae	Epobeidia
Dindica purpurata	796.348	846.165	Geometridae	Dindica		Lophophelma taiwana	699.119	698.735	Geometridae	Lophophelma		Barsine ponlai	1507.33	1704.47	Erebidae	Barsine		Ercheia cyllaria	268.562	262.148	Erebidae	Ercheia
Hypena indicatalis	490	663.731	Erebidae	Hypena		Entomopteryx combusta	386.174	441.636	Geometridae	Entomopteryx		Dysaethria fulvihamata	245	714.678	Uraniidae	Dysaethria		Ercheia niveostrigata	486.182	1100.59	Erebidae	Ercheia
Physetobasis dentifascia triangulifera	1135.1	1062.47	Geometridae	Physetobasis		Trigonodes hyppasia	168.474	169.861	Erebidae	Trigonodes		Aedia lichenea	422.667	350.941	Noctuidae	Aedia		Ercheia umbrosa	1542.1	1181.11	Erebidae	Ercheia
Botyodes asialis	807.188	684.107	Crambidae	Botyodes		Pergesa acteus	487.588	506.324	Sphingidae	Pergesa		Ramesa albistriga	264.143	228.632	Notodontidae	Ramesa		Erebus caprimulgus	746.4	803.859	Erebidae	Erebus
Moma abbreviata	810.833	795.254	Noctuidae	Moma		Cnethodonta grisescens baibarana	1104.74	1108.82	Notodontidae	Cnethodonta		Choreutis amethystodes	175.5	139.247	Choreutidae	Choreutis		Erebus ephesperis	360.069	379.891	Erebidae	Erebus
Oreta fuscopurpurea	687.968	687.886	Drepanidae	Oreta		Nordstromia semililacina	1672.03	1700.11	Drepanidae	Nordstromia		Epipsestis cortigera	1700.5	1678.82	Drepanidae	Epipsestis		Erebus gemmans	1266.29	1029.88	Erebidae	Erebus
Spatalia dives	1435.33	1534.14	Notodontidae	Spatalia		Anorthoa plumbeata	2187.3	2095.25	Noctuidae	Anorthoa		Simplicia xanthoma	783.714	493.525	Erebidae	Simplicia		Eressa confinis finitima	339.452	320.681	Erebidae	Eressa
Chrysorabdia vilemani	1886.46	1844.6	Erebidae	Chrysorabdia		Calliteara lunulata takamukuana	761.5	970.76	Erebidae	Calliteara		Alloasteropetes paradisea	670	1231.13	Noctuidae	Alloasteropetes		Ericeia inangulata inangulata	719.571	720.176	Erebidae	Ericeia
Hydrelia bicolorata	1946.44	1727.05	Geometridae	Hydrelia		Danala lilacina	578.8	663.716	Geometridae	Danala		Rachia lineata	1670.71	1507.04	Notodontidae	Rachia		Ericeia pertendens	895	349.078	Erebidae	Ericeia
Locharna strigipennis	554.162	581.375	Erebidae	Locharna		Norracoides basinotata	300.455	529.64	Notodontidae	Norracoides		Synegia pallens abeliae	670	648.746	Geometridae	Synegia		Ernolatia moorei	338	410.481	Bombycidae	Ernolatia
Alcis pallens	2303	2229.55	Geometridae	Alcis		Churinga virago	1887.85	1835	Erebidae	Churinga		Paralida triannulata	807.667	1255.64	Gelechiidae	Paralida		Erygia apicalis	428.826	490.868	Erebidae	Erygia
Callopistria maillardi maillardi	754.872	778.352	Noctuidae	Callopistria		Arichanna marginata	985.727	882.835	Geometridae	Arichanna		Ourapteryx yerburii virescens	749.889	1072.5	Geometridae	Ourapteryx		Eterusia aedea formosana	381.474	367.708	Zygaenidae	Eterusia
Machaeropteris petalacma	1799	1472.01	Tineidae	Machaeropteris		Cypoides chinensis	799.643	675.48	Sphingidae	Cypoides		Orthocabera sericea sericea	1601.33	1164.72	Geometridae	Orthocabera		Ethmia lineatonotella	937.071	875.906	Depressariidae	Ethmia
Warreniplema fumicosta	796	820.496	Uraniidae	Warreniplema		Calesia dasypterus	383.2	395.049	Erebidae	Calesia		Chytonix costimacula	442	450.433	Noctuidae	Chytonix		Eublemma quadrapex	481.789	470.328	Erebidae	Eublemma
Calyptra orthograpta	757.643	828.078	Erebidae	Calyptra		Mithuna arizana	1019.65	895.661	Erebidae	Mithuna		Acronicta denticulata pernivea	1290.75	1534.4	Noctuidae	Acronicta		Euchristophia cumulata meridionalis	1873.14	1227.99	Geometridae	Euchristophia
Miltochrista ziczac	476.556	471.936	Erebidae	Miltochrista		Lophophelma iterans onerosus	598.293	663.835	Geometridae	Lophophelma		Habrosyne pterographa	2054.6	1939.22	Drepanidae	Habrosyne		Eucyclodes lalashana	1896	927.438	Geometridae	Eucyclodes
Tyspanodes striata	902.947	994.69	Crambidae	Tyspanodes		Asota egens indica	424.688	394.809	Erebidae	Asota		Andraca theae	1868	1900.1	Endromidae	Andraca		Eudocima homaena	597.8	709.12	Erebidae	Eudocima
Blenina quinaria	1413.97	1391.37	Nolidae	Blenina		Nyctemera adversata	610.353	643.165	Erebidae	Nyctemera		Condica dolorosa	257.75	354.642	Noctuidae	Condica		Eugoa cernyi	732.429	875.291	Erebidae	Eugoa
Pachynoa thoosalis	271.357	254.223	Crambidae	Pachynoa		Narangodes confluens	1341.88	1302.63	Nolidae	Narangodes		Ophiusa disjungens indiscriminata	537.636	530.915	Erebidae	Ophiusa		Euhampsonia formosana	1154.57	1007.39	Notodontidae	Euhampsonia
Bocula marginata	411.647	430.626	Erebidae	Bocula		Paradarisa comparataria rantaizanensis	2095	1740.91	Geometridae	Paradarisa		Myrioblephara fenchihuana	1665.75	1510.89	Geometridae	Myrioblephara		Eumelea ludovicata	304.902	350.686	Geometridae	Eumelea
Pareclipsis serrulata	1222	983.923	Geometridae	Pareclipsis		Eoophyla conjunctalis	602.704	565.17	Crambidae	Eoophyla		Carea internifusca	703.857	850.526	Nolidae	Carea		Eumeta pryeri	398.783	412.609	Psychidae	Eumeta
Stauropus teikichiana teikichiana	811.8	591.516	Notodontidae	Stauropus		Parallelia stuposa	173.846	252.548	Erebidae	Parallelia		Lymantria sinica	804.1	868.873	Erebidae	Lymantria		Euplexidia exotica	1779.22	1606.35	Noctuidae	Euplexidia
Cechetra lineosa	1425.88	1291.5	Sphingidae	Cechetra		Callyna jugaria	323.947	477.765	Noctuidae	Callyna		Acronicta gigasa	1057	963.988	Noctuidae	Acronicta		Euproctis croceola	1313.5	1081.39	Erebidae	Euproctis
Amplypterus mansoni takamukui	809.375	713.34	Sphingidae	Amplypterus		Corymica spatiosa	656.23	657.588	Geometridae	Corymica		Garaeus specularis specularis	1949	1703.65	Geometridae	Garaeus		Euproctis kanshireia	347.8	335.64	Erebidae	Euproctis
Ourapteryx caecata	2178	1992.01	Geometridae	Ourapteryx		Ommatophora luminosa	660.044	641.832	Erebidae	Ommatophora		Sypnoides chinensis	2098.33	1712.5	Erebidae	Sypnoides		Euproctis marginata insulata	1923.76	1837.63	Erebidae	Euproctis
Agrioglypta itysalis	295.678	252.468	Crambidae	Agrioglypta		Aedia perdicipennis	437.231	386.691	Noctuidae	Aedia		Condica albigutta	572.667	253.026	Noctuidae	Condica		Euproctis purpureofasciata	2024.55	1684.49	Erebidae	Euproctis
Percnia longitermen	692.533	710.807	Geometridae	Percnia		Dipterygina indica	1089.57	962.012	Noctuidae	Dipterygina		Extremoplusia megaloba	584	836.297	Noctuidae	Extremoplusia		Euproctis sericea	1832.36	1700.5	Erebidae	Euproctis
Cyana hamata hamata	502	529.567	Erebidae	Cyana		Vamuna alboluteora	1348.55	1306.9	Erebidae	Vamuna		Piercia yui	2300	1917.14	Geometridae	Piercia		Euromoia subpulchra	1727	1492.83	Noctuidae	Euromoia
Asota tortuosa	1476.75	1480.09	Erebidae	Asota		Spodoptera litura	476.314	475.406	Noctuidae	Spodoptera		Barsine callorufa	2150.33	1633.41	Erebidae	Barsine		Eusabena miltochristalis	447.4	463.915	Crambidae	Eusabena
Serrodes campana	700.744	710.784	Erebidae	Serrodes		Krananda semihyalina	1265.84	1236.64	Geometridae	Krananda		Omiodes noctescens	548.714	505.669	Crambidae	Omiodes		Eustroma changi	1277.5	1243.11	Geometridae	Eustroma
Oreta brunnea	1892.8	1485.71	Drepanidae	Oreta		Orybina flaviplaga	1390	1344.96	Pyralidae	Orybina		Auaxa cesadaria	2004	2076.74	Geometridae	Auaxa		Euthrix laeta	549.308	546.863	Lasiocampidae	Euthrix
Hymenia perspectalis	312.8	334.074	Crambidae	Hymenia		Oraesia excavata	614.857	656.472	Erebidae	Oraesia		Ecliptopera delecta	1116.44	886.672	Geometridae	Ecliptopera		Eutrogia morosa	397.19	421.469	Erebidae	Eutrogia
Tridrepana flava flava	814	743.079	Drepanidae	Tridrepana		Amblychia angeronaria	430.429	475.767	Geometridae	Amblychia		Antipercnia cordiforma	983	1106.43	Geometridae	Antipercnia		Fascellina chromataria	535.096	521.165	Geometridae	Fascellina
Gabala argentata	868	778.643	Nolidae	Gabala		Fascellina chromataria	535.096	521.165	Geometridae	Fascellina		Parasa pastoralis	240.5	435.76	Limacodidae	Parasa		Fascellina plagiata	1416.63	1427.15	Geometridae	Fascellina
Hypomecis obliquisigna	1343.11	1118.75	Geometridae	Hypomecis		Tethea oberthueri taiwana	1519.8	1487.79	Drepanidae	Tethea		Biston regalis comitata	1795	1554.44	Geometridae	Biston		Fascionycta fasciata	724.207	766.071	Noctuidae	Fascionycta
Anectropis semifascia	1908.22	1839.25	Geometridae	Anectropis		Habrosyne indica formosana	1516.2	1459.74	Drepanidae	Habrosyne		Martania taiwana	2289.89	2147.21	Geometridae	Martania		Fentonia baibarana	825.105	838.687	Notodontidae	Fentonia
Trotocraspeda divaricata	584.143	619.585	Geometridae	Trotocraspeda		Achaea janata	628.533	686.075	Erebidae	Achaea		Oreta loochooana	1025.75	902.559	Drepanidae	Oreta		Flavinarosa obscura	427.667	390.138	Limacodidae	Flavinarosa
Corymica pryeri	988.783	853.718	Geometridae	Corymica		Oreta insignis	687.758	708.314	Drepanidae	Oreta		Strepsinoma croesusalis	222.8	168.928	Crambidae	Strepsinoma		Fodina contigua	284.458	250.044	Erebidae	Fodina
Bocchoris inspersalis	226.2	869.643	Crambidae	Bocchoris		Asota heliconia zebrina	427.468	410.818	Erebidae	Asota		Argyrogramma signata	311.6	894.759	Noctuidae	Argyrogramma		Formofentonia orbifer rotundata	1175.73	1106.74	Notodontidae	Formofentonia
Mythimna nigrilinea	100.6	538.933	Noctuidae	Mythimna		Kunugia undans metanastroides	1313.26	1308.56	Lasiocampidae	Kunugia		Pseudomiza obliquaria	1110.25	934.752	Geometridae	Pseudomiza		Gabala argentata	868	778.643	Nolidae	Gabala
Theretra latreillii lucasii	334	324.435	Sphingidae	Theretra		Lymantria concolor concolor	1741.3	1530.36	Erebidae	Lymantria		Hypena tristalis	1533.9	1391.3	Erebidae	Hypena		Gadirtha inexacta	785.25	692.367	Nolidae	Gadirtha
Chloroclystis blanda	2190.5	1936.25	Geometridae	Chloroclystis		Erygia apicalis	428.826	490.868	Erebidae	Erygia		Marumba saishiuana formosana	848.5	889.626	Sphingidae	Marumba		Gandaritis sinicaria postalba	1383.67	1385.61	Geometridae	Gandaritis
Neoreta purpureofascia	404.889	749.916	Drepanidae	Neoreta		Macaria abydata	199	269.922	Geometridae	Macaria		Apithecia viridata wilemani	2167.88	1857.86	Geometridae	Apithecia		Ganisa formosicola	751.2	861.479	Eupterotidae	Ganisa
Ourapteryx sciticaudaria	1284.67	1276.18	Geometridae	Ourapteryx		Neopheosia fasciata fasciata	992.333	973.806	Notodontidae	Neopheosia		Alcis maculata taiwanica	2133.4	2207.56	Geometridae	Alcis		Garaeus apicata formosanus	1119.98	1027.29	Geometridae	Garaeus
Endotricha similata	2186.29	1567.09	Pyralidae	Endotricha		Pida postalba	2085.88	1522.94	Erebidae	Pida		Glyphodes onychinalis	421	399.56	Crambidae	Glyphodes		Garaeus specularis specularis	1949	1703.65	Geometridae	Garaeus
Pseudabraxas taiwana	1112	1138.34	Geometridae	Pseudabraxas		Melanthia procellata szechuanensis	1305.85	1666.62	Geometridae	Melanthia		Metaemene hampsoni	742.571	634.491	Erebidae	Metaemene		Gasterocome pannosaria orta	1241.69	1231.53	Geometridae	Gasterocome
Euplexia chlorerythra	2138.75	1892.93	Noctuidae	Euplexia		Herculia pelasgalis	606.688	588.084	Pyralidae	Herculia		Neope muirheadi nagasawae	408	455.61	Nymphalidae	Neope		Gastropacha horishana	462.792	448.443	Lasiocampidae	Gastropacha
Aplochlora costipicta	1091.71	1172.58	Geometridae	Aplochlora		Microxyla confusa	356.833	315.584	Noctuidae	Microxyla		Ctenoplusia placida	1072	875.278	Noctuidae	Ctenoplusia		Gastropacha pardale formosana	651.235	642.398	Lasiocampidae	Gastropacha
Dipterygina cupreotincta	923.15	901.154	Noctuidae	Dipterygina		Hyposidra talaca talaca	335.538	338.736	Geometridae	Hyposidra		Diplopseustis perieresalis	1095.5	764.531	Crambidae	Diplopseustis		Glauconoe deductalis	387.143	362.349	Crambidae	Glauconoe
Benbowia takamukuanus	1052.4	957.772	Notodontidae	Benbowia		Somena scintillans	725.944	736.196	Erebidae	Somena		Ganisa formosicola	751.2	861.479	Eupterotidae	Ganisa		Glyphodes chilka	1230.33	802.936	Crambidae	Glyphodes
Pheosiopsis cinerea formosana	1303.29	1222.69	Notodontidae	Pheosiopsis		Syntypistis viridipicta	456.435	446.277	Notodontidae	Syntypistis		Discoglypha hampsoni	1727	1017.65	Geometridae	Discoglypha		Gonitis mesogona	469.756	445.613	Erebidae	Gonitis
Oxacme cretacea	382	327.538	Erebidae	Oxacme		Bryophilina mollicula	774.917	700.472	Noctuidae	Bryophilina		Loepa formosensis	1122.31	1048.57	Saturniidae	Loepa		Gonodontis pallida	685.438	729.534	Geometridae	Gonodontis
Arcesis threnodes	1080.75	881.566	Tortricidae	Arcesis		Phazaca alikangensis	330.368	407.439	Uraniidae	Phazaca		Epipsestis nikkoensis	2300	2070.46	Drepanidae	Epipsestis		Gymnasura semilutea	1230.57	1037.48	Erebidae	Gymnasura
Aroa substrigosa	250.151	259.604	Erebidae	Aroa		Lamida obscura	640.786	646.633	Pyralidae	Lamida		Plesiomorpha flaviceps	245	332.577	Geometridae	Plesiomorpha		Habrosyne indica formosana	1516.2	1459.74	Drepanidae	Habrosyne
Nausinoe perspectata	369.424	283.242	Crambidae	Nausinoe		Syntomoides imaon	383.118	448.547	Erebidae	Syntomoides		Pyrosis ni	2011.29	1914.96	Lasiocampidae	Pyrosis		Habrosyne pterographa	2054.6	1939.22	Drepanidae	Habrosyne
Diphtherocome pulchra	1705.23	1600.67	Noctuidae	Diphtherocome		Bastilla amygdalis	618.158	608.622	Erebidae	Bastilla		Trisuloides sugii	670	625.285	Noctuidae	Trisuloides		Hadennia hisbonalis	586.176	629.375	Erebidae	Hadennia
Iragaodes nobilis	886.75	749.152	Nolidae	Iragaodes		Psilalcis albibasis	1738.31	1763.38	Geometridae	Psilalcis		Idaea sugillata	1963	1865.41	Geometridae	Idaea		Hampsonella arizana	1341.12	1011.59	Limacodidae	Hampsonella
Discoglypha locupletata	1380.07	1277.65	Geometridae	Discoglypha		Fodina contigua	284.458	250.044	Erebidae	Fodina		Stigmatophora tridens	1220	1073.99	Erebidae	Stigmatophora		Harpyia formosicola	1736.6	1691.04	Notodontidae	Harpyia
Dindica taiwana	1317.79	1243.07	Geometridae	Dindica		Macaldenia palumba	398.045	351.113	Erebidae	Macaldenia		Catarhoe obscura	670	1489.24	Geometridae	Catarhoe		Harutaea flavizona	773	918.839	Geometridae	Harutaea
Hirasa punctivenaria taiwana	2107	1742.47	Geometridae	Hirasa		Drepana pallida nigromaculata	1273.88	1224.42	Drepanidae	Drepana		Glauconoe deductalis	387.143	362.349	Crambidae	Glauconoe		Harutalcis fumigata	1848.66	1889.68	Geometridae	Harutalcis
Taicallimorpha albipuncta	2280.33	2266.34	Erebidae	Taicallimorpha		Fascellina plagiata	1416.63	1427.15	Geometridae	Fascellina		Acolutha pictaria imbecilla	1144.25	888.316	Geometridae	Acolutha		Hastina subfalcaria caeruleolineata	1993.14	1115.18	Geometridae	Hastina
Ampelophaga rubiginosa myosotis	878	792.731	Sphingidae	Ampelophaga		Sophta diplochorda	517.167	431.993	Erebidae	Sophta		Luxiaria amasa amasa	1602.8	1147.88	Geometridae	Luxiaria		Helicoverpa armigera	979.15	933.066	Noctuidae	Helicoverpa
Eutrogia morosa	397.19	421.469	Erebidae	Eutrogia		Agrotis ipsilon	804.697	920.361	Noctuidae	Agrotis		Hydrillodes gravatalis	295.923	480.787	Erebidae	Hydrillodes		Heortia vitessoides	376.278	385.955	Crambidae	Heortia
Asota caricae	526.05	488.383	Erebidae	Asota		Cosmotriche discitincta discitincta	1950.56	1937.1	Lasiocampidae	Cosmotriche		Comostola pyrrhogona	745.333	673.311	Geometridae	Comostola		Heotia vitessoides	642.5	394.826	Crambidae	Heotia
Mabra nigriscripta	428.429	307.829	Crambidae	Mabra		Calliteara angulata	726.6	832.19	Erebidae	Calliteara		Polythlipta maceratalis	1060.33	750.183	Crambidae	Polythlipta		Hepatica irrorata	942.75	853.593	Erebidae	Hepatica
Sarcinodes yeni	815.296	794.897	Geometridae	Sarcinodes		Dindica polyphaenaria	652.192	655.229	Geometridae	Dindica		Avitta taiwana	1854.4	1684.64	Erebidae	Avitta		Herculia pelasgalis	606.688	588.084	Pyralidae	Herculia
Spodoptera mauritia acronyctoides	1122.2	955.555	Noctuidae	Spodoptera		Biston perclara	649.241	611.064	Geometridae	Biston		Prolophota trigonifera	245	641.752	Erebidae	Prolophota		Herminia decipiens	822.333	533.407	Erebidae	Herminia
Agrocholorta albirena chihtuana	1180.6	1796.82	Noctuidae	Agrocholorta		Nothomiza flavicosta	1164.25	993.63	Geometridae	Nothomiza		Hastina subfalcaria caeruleolineata	1993.14	1115.18	Geometridae	Hastina		Herminia kurokoi	437.643	565.995	Erebidae	Herminia
Eudocima okurai	414.5	495.898	Erebidae	Eudocima		Syntypistis cyanea cyanea	528.617	480.093	Notodontidae	Syntypistis		Chundana emarginata	1632.08	1260.49	Uraniidae	Chundana		Herminia vermiculata	365.333	377.158	Erebidae	Herminia
Chlorodontopera discospilata	1742.93	1771.78	Geometridae	Chlorodontopera		Syntypistis perdix perdix	1869.57	1724.33	Notodontidae	Syntypistis		Blavia scoteola	330.909	647.831	Erebidae	Blavia		Herochroma baibarana	692.692	666.75	Geometridae	Herochroma
Comparmustilia gerontica	1411.53	1434.58	Endromidae	Comparmustilia		Artena dotata	543.901	555.013	Erebidae	Artena		Entomogramma fautrix	197	297.167	Erebidae	Entomogramma		Herochroma cristata	383.25	554.949	Geometridae	Herochroma
Herminia kurokoi	437.643	565.995	Erebidae	Herminia		Entomopteryx rubridisca	796.333	1128.91	Geometridae	Entomopteryx		Orthosia alishana	1976.38	2097.67	Noctuidae	Orthosia		Herochroma ochreipicta	1714.86	1518.44	Geometridae	Herochroma
Dysaethria flavistriga	384.143	384.977	Uraniidae	Dysaethria		Scedopla umbrosa	418.44	431.486	Erebidae	Scedopla		Tamba taiwana	2064.6	2241.94	Erebidae	Tamba		Herochroma supraviridaria	1753	743.427	Geometridae	Herochroma
Cruxoruza decorata	258.111	319.039	Erebidae	Cruxoruza		Iraga rugosa	466.214	410.757	Limacodidae	Iraga		Spodoptera exigua	1550.5	1544.08	Noctuidae	Spodoptera		Herpetogramma luctuosalis	483.621	418.577	Crambidae	Herpetogramma
Eilema taiwana	1667.33	284.289	Erebidae	Eilema		Chorodna ochreimacula	597.333	622.178	Geometridae	Chorodna		Sesamia inferens	411.333	300.007	Noctuidae	Sesamia		Hesudra divisa	1295.27	1298.99	Erebidae	Hesudra
Antheraea formosana	955.7	888.214	Saturniidae	Antheraea		Plusiopalpa adrasta shisa	906.667	813.623	Noctuidae	Plusiopalpa		Euthrix laeta	549.308	546.863	Lasiocampidae	Euthrix		Heterolocha biplagiata	1761.03	1481.97	Geometridae	Heterolocha
Hypersypnoides submarginata	1699.28	1199.92	Erebidae	Hypersypnoides		Lyclene arcuata	378.618	384.54	Erebidae	Lyclene		Nacoleia charesalis	312.5	331.236	Crambidae	Nacoleia		Heterolocha coccinea	803.306	808.088	Geometridae	Heterolocha
Euproctis croceola	1313.5	1081.39	Erebidae	Euproctis		Thosea sinensis	390.312	357.607	Limacodidae	Thosea		Dudusa sphingiformis	1810.5	947.479	Notodontidae	Dudusa		Heterothera sororcula	2237.33	2140.59	Geometridae	Heterothera
Hyposemansis singha	100	327.255	Erebidae	Hyposemansis		Alcis taiwanovariegata	1396.84	1393.19	Geometridae	Alcis		Uresiphita tricolor	422.25	436.982	Crambidae	Uresiphita		Hippotion velox	1236.46	1169.66	Sphingidae	Hippotion
Pycnarmon cribrata	1138.5	785.49	Crambidae	Pycnarmon		Ernolatia moorei	338	410.481	Bombycidae	Ernolatia		Acontia olivacea	822	615.374	Noctuidae	Acontia		Horipsestis aenea aenea	700.818	1145.8	Drepanidae	Horipsestis
Parobeidia gigantearia marginifascia	1790.18	1747.61	Geometridae	Parobeidia		Callyna contracta	1643.69	1535.23	Noctuidae	Callyna		Mesoptila melanolopha	2269.33	2006.4	Geometridae	Mesoptila		Horipsestis mushana mushana	1305.5	1023.6	Drepanidae	Horipsestis
Lobogonodes dactylotypa	1022.5	792.728	Geometridae	Lobogonodes		Orgyia postica	277.735	263.552	Erebidae	Orgyia		Herochroma supraviridaria	1753	743.427	Geometridae	Herochroma		Horithyatira decorata takamukui	1761.47	1732.03	Drepanidae	Horithyatira
Alcis scortea	2061.92	1927.68	Geometridae	Alcis		Amerila astrea	523.062	491.566	Erebidae	Amerila		Nola lucidalis nephodes	253.25	344.406	Nolidae	Nola		Hulodes caranea	407.222	457.024	Erebidae	Hulodes
Organopoda carnearia carnearia	1139.93	997.479	Geometridae	Organopoda		Thyas coronata	893.105	842.97	Erebidae	Thyas		Eudocima homaena	597.8	709.12	Erebidae	Eudocima		Hydatocapnia gemina	644.652	670.048	Geometridae	Hydatocapnia
Isodemis serpentinana	317.5	579.135	Tortricidae	Isodemis		Beara tortriciformis	475.871	494.303	Nolidae	Beara		Speidelia taiwana taiwana	2053	1727.18	Noctuidae	Speidelia		Hydrelia bicolorata	1946.44	1727.05	Geometridae	Hydrelia
Oruza semilux	132.25	631.895	Erebidae	Oruza		Adrapsa quadrilinealis	274.76	218.882	Erebidae	Adrapsa		Theretra nessus	959.5	839.962	Sphingidae	Theretra		Hydrillodes nilgirialis	541.192	666.552	Erebidae	Hydrillodes
Simplicia cornicalis	353.19	447.517	Erebidae	Simplicia		Somatina rosacea anaemica	644.63	665.92	Geometridae	Somatina		Spilarctia alba kikuchii	1163.5	1184.36	Erebidae	Spilarctia		Hydrillodes torsivena	1512.65	1189.96	Erebidae	Hydrillodes
Creatonotos transiens vacillans	295.407	445.684	Erebidae	Creatonotos		Prorodes mimicus	290.75	359.141	Crambidae	Prorodes		Blasticorhinus ussuriensis	1002	736.983	Erebidae	Blasticorhinus		Hylophilodes tsukusensis	1039.57	1001.8	Nolidae	Hylophilodes
Calliteara taiwana	1320.38	1367.77	Erebidae	Calliteara		Callopistria delicata	917.138	895.938	Noctuidae	Callopistria		Blasticorhinus bifasciata	1152.83	504.668	Erebidae	Blasticorhinus		Hypena albopunctalis	532	454.789	Erebidae	Hypena
Helicoverpa armigera	979.15	933.066	Noctuidae	Helicoverpa		Psilalcis breta rantaizana	455.776	550.032	Geometridae	Psilalcis		Anoratha sinuosa	1914	1976.93	Erebidae	Anoratha		Hypena cyanea	1217.2	896.767	Erebidae	Hypena
Spilarctia clava	2075.55	2069.8	Erebidae	Spilarctia		Tanaoctenia haliaria	1812.03	1805.39	Geometridae	Tanaoctenia		Xyleutes unimaculosa	261.5	1045.65	Cossidae	Xyleutes		Hypena iconicalis	700.724	769.511	Erebidae	Hypena
Amsactoides solitaria	391.429	332.388	Erebidae	Amsactoides		Formofentonia orbifer rotundata	1175.73	1106.74	Notodontidae	Formofentonia		Prochasma dentilinea	1975.58	1735.44	Geometridae	Prochasma		Hypena indicatalis	490	663.731	Erebidae	Hypena
Conilepia nigricosta paiwan	429.72	459.833	Erebidae	Conilepia		Antitrygodes divisaria perturbatus	388.767	352.527	Geometridae	Antitrygodes		Oglasa sordida	306.667	1137.25	Erebidae	Oglasa		Hypena kanshireiensis	432.588	635.21	Erebidae	Hypena
Lomographa inamata	1141.54	1070.51	Geometridae	Lomographa		Eilicrinia flava	423.189	422.562	Geometridae	Eilicrinia		Sarcopteron punctimargo	245	291.759	Erebidae	Sarcopteron		Hypena lignealis	1303.89	1015.19	Erebidae	Hypena
Pseudomiza aurata	2114.93	2065.62	Geometridae	Pseudomiza		Bastilla joviana joviana	327.3	435.844	Erebidae	Bastilla		Orthosia castanea	2192.56	1847.05	Noctuidae	Orthosia		Hypena longipennis	1487.93	1293.12	Erebidae	Hypena
Hydrillodes nilgirialis	541.192	666.552	Erebidae	Hydrillodes		Spodoptera pecten	295.227	588.574	Noctuidae	Spodoptera		Pleuroptya characteristica	488	313.193	Crambidae	Pleuroptya		Hypena ophiusoides	1076.25	1096.37	Erebidae	Hypena
Mythimna pulchra	303	338.662	Noctuidae	Mythimna		Monema rubriceps	348.757	335.358	Limacodidae	Monema		Pangrapta trilineata	503	538.856	Erebidae	Pangrapta		Hypena perspicua	1283.34	1153.04	Erebidae	Hypena
Micronidia intermedia	2289.6	1801.36	Geometridae	Micronidia		Endotricha consocia	283.154	280.688	Pyralidae	Endotricha		Lophoptera hemithyris	416.231	360.666	Euteliidae	Lophoptera		Hypena sinuosa	1322	1025.77	Erebidae	Hypena
Hypomecis roboraria amplaria	1133.6	1048.71	Geometridae	Hypomecis		Dolbina inexacta	716.556	723.429	Sphingidae	Dolbina		Callopistria japonibia	264.9	327.906	Noctuidae	Callopistria		Hypena taiwana	697.429	898.407	Erebidae	Hypena
Somera viridifusca viridifusca	706.4	564.145	Notodontidae	Somera		Mythimna yu	334.4	508.219	Noctuidae	Mythimna		Spaniocentra hollowayi	534.818	564.461	Geometridae	Spaniocentra		Hypena tenebralis	1756.02	1326.79	Erebidae	Hypena
Zanclognatha nakatomii	102.8	420.669	Erebidae	Zanclognatha		Elusa ustula	363.441	377.78	Noctuidae	Elusa		Epobeidia tigrata maxima	776	842.655	Geometridae	Epobeidia		Hypena trigonalis	647.667	657.923	Erebidae	Hypena
Nola fasciata	295.25	433.289	Nolidae	Nola		Lophobates inchoata	709.621	718.514	Geometridae	Lophobates		Lipararchis tranquillalis	266.167	384.047	Crambidae	Lipararchis		Hypena tristalis	1533.9	1391.3	Erebidae	Hypena
Erebus caprimulgus	746.4	803.859	Erebidae	Erebus		Tiracola plagiata	1161.47	1090.8	Noctuidae	Tiracola		Diarsia subtincta	1821.5	1759.48	Noctuidae	Diarsia		Hypersypnoides formosensis	1716.71	1366.98	Erebidae	Hypersypnoides
Acronicta pruinosa	956.1	997.31	Noctuidae	Acronicta		Uresiphita quinquigera	434.529	398.845	Crambidae	Uresiphita		Xanthorhoe mediofascia	2317	1951.12	Geometridae	Xanthorhoe		Hypersypnoides punctosa	1198.47	1185.71	Erebidae	Hypersypnoides
Syntypistis pallidifascia pallidifascia	750	797.138	Notodontidae	Syntypistis		Susica sinensis	356	343.169	Limacodidae	Susica		Gandaritis sinicaria postalba	1383.67	1385.61	Geometridae	Gandaritis		Hypersypnoides submarginata	1699.28	1199.92	Erebidae	Hypersypnoides
Pyrinioides sinuosus	625.532	653.608	Thyrididae	Pyrinioides		Lyclene acteola	643.588	874.168	Erebidae	Lyclene		Dooabia alia	2135.5	961.168	Geometridae	Dooabia		Hypocala deflorata	962.837	893.626	Erebidae	Hypocala
Catoria sublavaria	394.417	507.791	Geometridae	Catoria		Hadennia hisbonalis	586.176	629.375	Erebidae	Hadennia		Amyna punctum	616	648.952	Noctuidae	Amyna		Hypocala subsatura	1090.89	1044.83	Erebidae	Hypocala
Hysteroscene hyalina	570.444	637.322	Zygaenidae	Hysteroscene		Luxiaria costinota	893.688	898.102	Geometridae	Luxiaria		Arytrurides inornatus	1577.6	1503.71	Erebidae	Arytrurides		Hypocala violacea	1038.67	1023.81	Erebidae	Hypocala
Heterothera sororcula	2237.33	2140.59	Geometridae	Heterothera		Ecliptopera benigna	680.286	638.348	Geometridae	Ecliptopera		Agrius convolvuli	770	954.961	Sphingidae	Agrius		Hypochrosis rufescens	1844.7	1915.11	Geometridae	Hypochrosis
Lophobates ochrolaria	1563.18	1492.89	Geometridae	Lophobates		Sympis rufibasis	263.495	252.436	Erebidae	Sympis		Corymica deducta	276	326.147	Geometridae	Corymica		Hypomecis cineracea	812.429	976.953	Geometridae	Hypomecis
Setora baibarana	1079.12	555.059	Limacodidae	Setora		Langia zenzeroides formosana	1169.06	1280.61	Sphingidae	Langia		Plagodis reticulata	2179	1788.14	Geometridae	Plagodis		Hypomecis obliquisigna	1343.11	1118.75	Geometridae	Hypomecis
Chiasmia inchoata	513.778	658.855	Geometridae	Chiasmia		Xylopolia fulvireniforma	2006.53	2029.28	Noctuidae	Xylopolia		Laspeyria ruficeps	450.5	371.739	Erebidae	Laspeyria		Hyposidra talaca talaca	335.538	338.736	Geometridae	Hyposidra
Callopistria phaeogona	477.917	474.37	Noctuidae	Callopistria		Palirisa cervina formosana	1736.31	1741.35	Eupterotidae	Palirisa		Hoplodrina implacata	2173.2	1338.18	Noctuidae	Hoplodrina		Hypospila bolinoides	500.852	504.879	Erebidae	Hypospila
Hydrelia enisaria	1706	1746.04	Geometridae	Hydrelia		Eumeta pryeri	398.783	412.609	Psychidae	Eumeta		Mythimna changi	1687.29	1546.4	Noctuidae	Mythimna		Idaea costiguttata	1003.11	921.013	Geometridae	Idaea
Maxates sinuolata	1882.75	1704.82	Geometridae	Maxates		Arctioblepsis rubida	278.37	248.153	Pyralidae	Arctioblepsis		Bradina aulacodialis	1203.67	606.292	Crambidae	Bradina		Idaea egenaria	1027	531.462	Geometridae	Idaea
Trachea auriplena auriplena	1233.18	1181.63	Noctuidae	Trachea		Erebus ephesperis	360.069	379.891	Erebidae	Erebus		Elophila turbata	310	412.008	Crambidae	Elophila		Idaea sugillata	1963	1865.41	Geometridae	Idaea
Corgatha atrifalcis	153.143	449.262	Erebidae	Corgatha		Macrocilix mysticata flavotincta	1584.17	1360.72	Drepanidae	Macrocilix		Amraica asahinai	1004	880.374	Geometridae	Amraica		Ilema kosemponica	633.424	640.438	Erebidae	Ilema
Perixera sarawackaria	533.25	862.485	Geometridae	Perixera		Garudinia bimaculata	277.81	292.088	Erebidae	Garudinia		Hipoepa fractalis	304.9	324.736	Erebidae	Hipoepa		Ilema olivacea	539.17	486.084	Erebidae	Ilema
Nemophora ahenea	134	473.747	Adelidae	Nemophora		Bastilla praetermissa	541.281	579.127	Erebidae	Bastilla		Rhamnosa uniformis	572.5	454.647	Limacodidae	Rhamnosa		Iraga rugosa	466.214	410.757	Limacodidae	Iraga
Pleuroptya balteata	479	364.222	Crambidae	Pleuroptya		Aglaomorpha histrio formosana	482.375	475.374	Erebidae	Aglaomorpha		Ecliptopera rectilinea kanshinensis	375.1	601.185	Geometridae	Ecliptopera		Iragaodes nobilis	886.75	749.152	Nolidae	Iragaodes
Narosoideus flavidorsalis	678.175	602.527	Limacodidae	Narosoideus		Bombyx mandarina formosana	383.559	390.408	Bombycidae	Bombyx		Paramaxates taiwana	1547.5	1412.25	Geometridae	Paramaxates		Ischyja ferrifracta	522.364	618.153	Erebidae	Ischyja
Ascotis selenaria imparata	869.333	1057.78	Geometridae	Ascotis		Mocis frugalis	203.326	215.605	Erebidae	Mocis		Horipsestis aenea aenea	700.818	1145.8	Drepanidae	Horipsestis		Ischyja manlia	1034.94	857.203	Erebidae	Ischyja
Endotricha olivacealis	846.6	802.403	Pyralidae	Endotricha		Psyra spurcataria	2092.11	1433.74	Geometridae	Psyra		Pangrapta lunulata	329.25	311.464	Erebidae	Pangrapta		Isocentris filalis	299.471	281.864	Crambidae	Isocentris
Barsine fuscozonata	1635.51	1678.72	Erebidae	Barsine		Bocula xanthostola	496.267	714.727	Erebidae	Bocula		Mecodina praecipua	330	450.584	Erebidae	Mecodina		Jodis sp	1443	974.821	Geometridae	Jodis
Chiasmia monticolaria notia	673.75	638.768	Geometridae	Chiasmia		Dindica kishidai	1014.65	1043.11	Geometridae	Dindica		Lophoptera nama	408.333	378.365	Euteliidae	Lophoptera		Karana gemmifera	1844.4	1813.24	Noctuidae	Karana
Olene dudgeoni	465.556	497.034	Erebidae	Olene		Xenoplia trivialis	1406.1	1365.07	Geometridae	Xenoplia		Stenia charonialis	148	318.731	Crambidae	Stenia		Karana hoenei marcida	663.75	1597.55	Noctuidae	Karana
Polyphagozerra coffeae	398.3	715.249	Cossidae	Polyphagozerra		Spilarctia subcarnea	229.014	281.88	Erebidae	Spilarctia		Corgatha tornalis	173.5	766.76	Erebidae	Corgatha		Katha magnata magnata	746.667	666.618	Erebidae	Katha
Syntypistis subgeneris subgeneris	522.1	633.685	Notodontidae	Syntypistis		Narosoideus vulpinus	508.941	578.957	Limacodidae	Narosoideus		Heotia vitessoides	642.5	394.826	Crambidae	Heotia		Kerala lentiginosa	1892.9	1727.28	Nolidae	Kerala
Platycerota vitticostata	245	825.236	Geometridae	Platycerota		Agrotis taiwana	1947.86	1720.38	Noctuidae	Agrotis		Neotogaria saitonis saitonis	1496.67	1555.86	Drepanidae	Neotogaria		Krananda latimarginaria	493.143	487.574	Geometridae	Krananda
Traminda aventiaria	334.836	377.429	Geometridae	Traminda		Tarsolepis taiwana	1131.85	1159.24	Notodontidae	Tarsolepis		Ditrigona conflexaria micronioides	1112	947.384	Drepanidae	Ditrigona		Krananda oliveomarginata	515	540	Geometridae	Krananda
Heterolocha marginata	2330.67	2117.9	Geometridae	Heterolocha		Xyleutes strix	311.08	419.696	Cossidae	Xyleutes		Hypatima spathota	212.667	307.526	Gelechiidae	Hypatima		Krananda semihyalina	1265.84	1236.64	Geometridae	Krananda
Heterolocha biplagiata	1761.03	1481.97	Geometridae	Heterolocha		Lemyra rhodophilodes	421.529	329.468	Erebidae	Lemyra		Calliteara arizana	1872.91	1810.35	Erebidae	Calliteara		Kunugia undans metanastroides	1313.26	1308.56	Lasiocampidae	Kunugia
Strepsigonia diluta takamukui	408.667	521.827	Drepanidae	Strepsigonia		Pingasa ruginaria pacifica	402.645	374.033	Geometridae	Pingasa		Ilema nachiensis	945	1168.35	Erebidae	Ilema		Lamida obscura	640.786	646.633	Pyralidae	Lamida
Ectropis bhurmitra	298.842	399.393	Geometridae	Ectropis		Hypena longipennis	1487.93	1293.12	Erebidae	Hypena		Eusabena miltochristalis	447.4	463.915	Crambidae	Eusabena		Langia zenzeroides formosana	1169.06	1280.61	Sphingidae	Langia
Besaia sordida	1996.4	1876.94	Notodontidae	Besaia		Pelagodes subquadraria	609.75	663.353	Geometridae	Pelagodes		Cerynea igniaria	313.2	328.354	Erebidae	Cerynea		Lassaba parvalbidaria parvalbidaria	1660.69	1564.15	Geometridae	Lassaba
Progonia oileusalis	212.8	272.893	Erebidae	Progonia		Chrysodeixis taiwani	1430.09	1176.38	Noctuidae	Chrysodeixis		Paracymoriza nigra	372.333	425.16	Crambidae	Paracymoriza		Lebeda nobilis	452.357	520.116	Lasiocampidae	Lebeda
Euhampsonia formosana	1154.57	1007.39	Notodontidae	Euhampsonia		Acosmeryx naga naga	1164.2	1082.58	Sphingidae	Acosmeryx		Kamalia tattakana	1121.5	871.405	Notodontidae	Kamalia		Lemyra alikangensis	453.725	406.947	Erebidae	Lemyra
Chiasmia perfusaria	555	768.085	Geometridae	Chiasmia		Tyspanodes hypsalis	618.7	579.36	Crambidae	Tyspanodes		Dura alba	542.667	997.638	Erebidae	Dura		Lemyra fallaciosa	1356.79	1067.91	Erebidae	Lemyra
Callopistria nobilior	557.091	938.372	Noctuidae	Callopistria		Garaeus apicata formosanus	1119.98	1027.29	Geometridae	Garaeus		Loxioda similis	833.333	846.171	Erebidae	Loxioda		Lemyra imparilis	450.111	454.167	Erebidae	Lemyra
Ectropis arizanensis	1717.09	1058.27	Geometridae	Ectropis		Bocula diffisa	470.095	406.111	Erebidae	Bocula		Amblychia moltrechti	2214.5	1949.95	Geometridae	Amblychia		Liparopsis postalbida	761.5	1249.73	Notodontidae	Liparopsis
Rusicada combinans	825.143	799.148	Erebidae	Rusicada		Ercheia umbrosa	1542.1	1181.11	Erebidae	Ercheia		Pareclipsis umbrata	722.375	826.85	Geometridae	Pareclipsis		Lipomelia subusta	839.333	536.846	Geometridae	Lipomelia
Lygniodes hypoleuca	907	837.398	Erebidae	Lygniodes		Cania heppneri	339.145	335.225	Limacodidae	Cania		Ecliptopera muscicolor allobathra	1981.5	1921.78	Geometridae	Ecliptopera		Lista insulsalis	622.769	925.779	Pyralidae	Lista
Bastilla absentimacula	290.788	248.599	Erebidae	Bastilla		Aedia leucomelas	607.947	576.354	Noctuidae	Aedia		Orthopygia nannodes	223	726.053	Pyralidae	Orthopygia		Lithopolia confusa confusa	1420	1538.9	Noctuidae	Lithopolia
Ninodes splendens	1148	700.635	Geometridae	Ninodes		Barsine sauteri	538.467	474.775	Erebidae	Barsine		Lemyra wernerthomasi	2155.25	1641.75	Erebidae	Lemyra		Lixa productalis taiwana	289.25	395.769	Pyralidae	Lixa
Thyas juno	1136.33	1073.56	Erebidae	Thyas		Krananda latimarginaria	493.143	487.574	Geometridae	Krananda		Callopistria deflexusa	746	740.945	Noctuidae	Callopistria		Locastra muscosalis	395.161	497.65	Pyralidae	Locastra
Paracrama angulata	746.778	662.692	Nolidae	Paracrama		Miresa fulgida	416.794	457.191	Limacodidae	Miresa		Arna bipunctapex	228.4	486.779	Erebidae	Arna		Loepa formosensis	1122.31	1048.57	Saturniidae	Loepa
Timandra convectaria	371.308	438.788	Geometridae	Timandra		Rusicada privata	829.833	783.501	Erebidae	Rusicada		Eustroma changi	1277.5	1243.11	Geometridae	Eustroma		Lomographa inamata	1141.54	1070.51	Geometridae	Lomographa
Ceratarcha umbrosa	431.627	434.706	Crambidae	Ceratarcha		Hipoepa biasalis	311.962	317.923	Erebidae	Hipoepa		Pylargosceles steganioides limbaria	348.333	702.523	Geometridae	Pylargosceles		Lomographa platyleucata marginata	1733	1657.79	Geometridae	Lomographa
Diarsia formosensis	1946.29	2000.65	Noctuidae	Diarsia		Odontopera insulata insulata	2128.27	2017.61	Geometridae	Odontopera		Gadirtha inexacta	785.25	692.367	Nolidae	Gadirtha		Lophobates inchoata	709.621	718.514	Geometridae	Lophobates
Hyalobole kononenkoi	2287	1949.2	Noctuidae	Hyalobole		Menophra anaplagiata	1124.72	1223.24	Geometridae	Menophra		Antigastra catalaunalis	548.6	456.77	Crambidae	Antigastra		Lophobates ochrolaria	1563.18	1492.89	Geometridae	Lophobates
Botyodes principalis	1192.29	1068.26	Crambidae	Botyodes		Trisuloides sericea	646.586	590.429	Noctuidae	Trisuloides		Comibaena cassidara	585.5	625.038	Geometridae	Comibaena		Lophontosia fusca	801	678.369	Notodontidae	Lophontosia
Meganola ascripta	749.667	1025.23	Nolidae	Meganola		Miltochrista convexa	398.929	360.077	Erebidae	Miltochrista		Bertula abjudicalis	325	271.404	Erebidae	Bertula		Lophophelma iterans onerosus	598.293	663.835	Geometridae	Lophophelma
Euplexidia exotica	1779.22	1606.35	Noctuidae	Euplexidia		Bertula hadenalis persimilis	438.077	552.517	Erebidae	Bertula		Phthonandria atrilineata cuneilinearia	287.444	590.611	Geometridae	Phthonandria		Lophophelma taiwana	699.119	698.735	Geometridae	Lophophelma
Mecodina subcostalis	1185.53	973.134	Erebidae	Mecodina		Axylia putris triseriata	1387.5	1378.49	Noctuidae	Axylia		Maliattha signifera	330.571	355.317	Noctuidae	Maliattha		Lophoptera hemithyris	416.231	360.666	Euteliidae	Lophoptera
Syntypistis comatus	1486.09	1311.04	Notodontidae	Syntypistis		Avatha chinensis	1507.02	1462.9	Erebidae	Avatha		Ethmia lineatonotella	937.071	875.906	Depressariidae	Ethmia		Lophoptera longipennis	1997.08	1803.32	Euteliidae	Lophoptera
Anorthoa fabiani	2093.5	2143.61	Noctuidae	Anorthoa		Uliura infausta	1618.88	1466.59	Geometridae	Uliura		Talanga nympha	431.75	418.888	Crambidae	Talanga		Lophoptera squammigera	468.595	531.413	Euteliidae	Lophoptera
Viridistria viridipicta	1271.4	1312.15	Noctuidae	Viridistria		Arichanna pryeraria	1858.87	1837.48	Geometridae	Arichanna		Cnaphalocrocis medinalis	953.75	679.275	Crambidae	Cnaphalocrocis		Lophoruza lunifera	322.091	364.65	Erebidae	Lophoruza
Cleora fraterna	1068.95	1037.1	Geometridae	Cleora		Tanaorhinus viridiluteata	1090	1026.97	Geometridae	Tanaorhinus		Mythimna epieixelus	420.857	815.752	Noctuidae	Mythimna		Loxioda similis	833.333	846.171	Erebidae	Loxioda
Spilarctia tienmushana werneri	617.111	651.034	Erebidae	Spilarctia		Fentonia baibarana	825.105	838.687	Notodontidae	Fentonia		Eublemma terminimaculata	481	253.635	Erebidae	Eublemma		Luxiaria amasa amasa	1602.8	1147.88	Geometridae	Luxiaria
Eublemma quadrapex	481.789	470.328	Erebidae	Eublemma		Tridrepana unispina	864.611	821.228	Drepanidae	Tridrepana		Pericyma cruegeri	311.667	442.54	Erebidae	Pericyma		Luxiaria costinota	893.688	898.102	Geometridae	Luxiaria
Metabraxas rubrotincta	1195.5	1244.42	Geometridae	Metabraxas		Westermannia elliptica elliptica	360.304	372.043	Nolidae	Westermannia		Abaciscus alishanensis	1070.29	893.941	Geometridae	Abaciscus		Luxiaria mitorrhaphes	861.984	891.043	Geometridae	Luxiaria
Lithopolia confusa confusa	1420	1538.9	Noctuidae	Lithopolia		Karana gemmifera	1844.4	1813.24	Noctuidae	Karana		Psilogramma increta	637.5	701.503	Sphingidae	Psilogramma		Lyclene acteola	643.588	874.168	Erebidae	Lyclene
Euproctis marginata insulata	1923.76	1837.63	Erebidae	Euproctis		Anisoneura salebrosa	495.562	540.673	Erebidae	Anisoneura		Maxates glaucaria	2300	2009.11	Geometridae	Maxates		Lyclene alikangiae	711.209	700.112	Erebidae	Lyclene
Sarcinodes aequilinearia	711.889	710.035	Geometridae	Sarcinodes		Comibaena procumbaria	340.348	438.403	Geometridae	Comibaena		Lipomelia subusta	839.333	536.846	Geometridae	Lipomelia		Lygephila yoshimotoi	2055.25	1629.32	Erebidae	Lygephila
Athetis stellata	788.133	765.14	Noctuidae	Athetis		Ourapteryx changi	1526	1420.65	Geometridae	Ourapteryx		Eugoa cernyi	732.429	875.291	Erebidae	Eugoa		Lygniodes hypoleuca	907	837.398	Erebidae	Lygniodes
Hypena kanshireiensis	432.588	635.21	Erebidae	Hypena		Barsine horishanella	553.615	592.041	Erebidae	Barsine		Tambana subflava	1756.14	1707.14	Noctuidae	Tambana		Lymantria concolor concolor	1741.3	1530.36	Erebidae	Lymantria
Ocoelophora lentiginosaria festa	397	871.637	Geometridae	Ocoelophora		Pogonopygia pavida pavida	1182.89	1187.7	Geometridae	Pogonopygia		Doratoptera lutea	1138.82	1107.81	Geometridae	Doratoptera		Lymantria mathura subpallida	394.337	364.753	Erebidae	Lymantria
Parabapta obliqua	1410.67	1417.12	Geometridae	Parabapta		Euplexidia pallidivirens	2115.85	2115.86	Noctuidae	Euplexidia		Sypnoides pannosa	1363.33	1291.98	Erebidae	Sypnoides		Lymantria sinica	804.1	868.873	Erebidae	Lymantria
Macroglossum mitchellii imperator	1598.44	1556.61	Sphingidae	Macroglossum		Menophra taiwana	742.786	827.959	Geometridae	Menophra		Scopelodes contractus	359.857	516.006	Limacodidae	Scopelodes		Lymantria umbrifera	1698.6	1565.17	Erebidae	Lymantria
Metaemene atrigutta	270.9	216.595	Erebidae	Metaemene		Macrobrochis gigas	420.119	379.615	Erebidae	Macrobrochis		Schistophyle falcifera	872.25	810.071	Geometridae	Schistophyle		Lymantria xylina xylina	353.4	679.874	Erebidae	Lymantria
Spoladea recurvalis	766.95	774.351	Crambidae	Spoladea		Phlossa conjuncta	290.545	324.261	Limacodidae	Phlossa		Nola marginata	394.5	860.238	Nolidae	Nola		Mabra nigriscripta	428.429	307.829	Crambidae	Mabra
Timandra extremaria	490.467	491.05	Geometridae	Timandra		Paradarisa chloauges chloauges	1206.42	1358.29	Geometridae	Paradarisa		Auchmis inextricata	2117.29	1954.41	Noctuidae	Auchmis		Macaldenia palumba	398.045	351.113	Erebidae	Macaldenia
Nothoploca endoi	2203.38	2057.35	Drepanidae	Nothoploca		Dendrolimus punctatus	1070.43	1221.52	Lasiocampidae	Dendrolimus		Palpita asiaticalis	535	658.098	Crambidae	Palpita		Macrobrochis gigas	420.119	379.615	Erebidae	Macrobrochis
Ctenoplusia agnata	1127.5	738.436	Noctuidae	Ctenoplusia		Teliphasa nubilosa	690.71	643.543	Pyralidae	Teliphasa		Amata wilemani	1856.89	1801.21	Erebidae	Amata		Macrocilix mysticata flavotincta	1584.17	1360.72	Drepanidae	Macrocilix
Bastilla maturata	1507	1408.71	Erebidae	Bastilla		Pleuroptya deficiens	978.526	875.242	Crambidae	Pleuroptya		Cirrhochrista spissalis	252.5	192.69	Crambidae	Cirrhochrista		Macroglossum mitchellii imperator	1598.44	1556.61	Sphingidae	Macroglossum
Aethalura duplicata	1157	1167.37	Geometridae	Aethalura		Micronia aculeata	167.158	204.538	Uraniidae	Micronia		Ophiusa trapezium	436	623.791	Erebidae	Ophiusa		Magusa tenebrosa	846.333	886.27	Noctuidae	Magusa
Sesamia nigropunctata	363.3	514.714	Noctuidae	Sesamia		Hypochrosis rufescens	1844.7	1915.11	Geometridae	Hypochrosis		Dictyestra dissecta	219.5	475.367	Noctuidae	Dictyestra		Mahanta kawadai	1545.83	1535.07	Limacodidae	Mahanta
Acosmeryx castanea	522.676	734.215	Sphingidae	Acosmeryx		Simplicia simplicissima	425.867	392.268	Erebidae	Simplicia		Paliga celatalis	755	456.127	Crambidae	Paliga		Maruca amboinalis	509.714	817.127	Crambidae	Maruca
Eilema ratonis	682.392	738.478	Erebidae	Eilema		Odonestis bheroba formosae	724.286	726.064	Lasiocampidae	Odonestis		Cleora contiguata contiguata	532.6	381.494	Geometridae	Cleora		Maruca vitrata	1115.94	1107.49	Crambidae	Maruca
Mythimna exsanguis	168.5	381.452	Noctuidae	Mythimna		Racotis boarmiaria	590.769	853.405	Geometridae	Racotis		Euproctis sericea	1832.36	1700.5	Erebidae	Euproctis		Marumba cristata bukaiana	963.333	1003.5	Sphingidae	Marumba
Edessena gentiusalis	584	527.063	Erebidae	Edessena		Lyclene alikangiae	711.209	700.112	Erebidae	Lyclene		Aplotelia diplographa	490.833	619.019	Euteliidae	Aplotelia		Marumba saishiuana formosana	848.5	889.626	Sphingidae	Marumba
Gonitis mesogona	469.756	445.613	Erebidae	Gonitis		Eoophyla gibbosalis	331.61	266.12	Crambidae	Eoophyla		Paracymoriza vagalis	224.429	232.858	Crambidae	Paracymoriza		Marumba sperchius sperchius	1142.08	972.398	Sphingidae	Marumba
Liparopsis postalbida	761.5	1249.73	Notodontidae	Liparopsis		Ilema olivacea	539.17	486.084	Erebidae	Ilema		Herochroma cristata	383.25	554.949	Geometridae	Herochroma		Maxates sinuolata	1882.75	1704.82	Geometridae	Maxates
Tanaorhinus formosana	1371	1197.22	Geometridae	Tanaorhinus		Phazaca kosemponicola	433.357	381.393	Uraniidae	Phazaca		Cyclidia substigmaria substigmaria	1187.17	1052.15	Drepanidae	Cyclidia		Mecodina albodentata	268.488	254.041	Erebidae	Mecodina
Phalerodonta manleyi formosana	1164.4	1376.31	Notodontidae	Phalerodonta		Piletocera aegimiusalis	426.529	321.615	Crambidae	Piletocera		Erebus gemmans	1266.29	1029.88	Erebidae	Erebus		Mecodina subcostalis	1185.53	973.134	Erebidae	Mecodina
Sarcinodes yayeyamana	596.464	626.621	Geometridae	Sarcinodes		Pleuroptya iopasalis	276.68	261.223	Crambidae	Pleuroptya		Pleuroptya quadrimaculalis	629.273	712.314	Crambidae	Pleuroptya		Medama diplaga	769.455	794.265	Erebidae	Medama
Alcis nubeculosa	2040.86	1875.04	Geometridae	Alcis		Dudusa nobilis	611.235	609.933	Notodontidae	Dudusa		Adrapsoides reticulatis	2067	1480.59	Erebidae	Adrapsoides		Meganola ascripta	749.667	1025.23	Nolidae	Meganola
Euproctis purpureofasciata	2024.55	1684.49	Erebidae	Euproctis		Panolis variegatoides	2127.96	1927.79	Noctuidae	Panolis		Maruca amboinalis	509.714	817.127	Crambidae	Maruca		Meganola triangulalis	569.154	542.084	Nolidae	Meganola
Aloa lactinea	176	333.478	Erebidae	Aloa		Chrysodeixis eriosoma	675	695.808	Noctuidae	Chrysodeixis		Diduga flavicostata	204.333	258.161	Erebidae	Diduga		Melanthia procellata szechuanensis	1305.85	1666.62	Geometridae	Melanthia
Ectropis excellens	550.222	509.958	Geometridae	Ectropis		Circobotys aurealis	377.083	353.396	Crambidae	Circobotys		Comostola laesaria	407.455	393.946	Geometridae	Comostola		Menophra anaplagiata	1124.72	1223.24	Geometridae	Menophra
Syntomaula simulatella	245	426.678	Cosmopterigidae	Syntomaula		Bastilla arcuata	360.684	347.758	Erebidae	Bastilla		Ercheia niveostrigata	486.182	1100.59	Erebidae	Ercheia		Menophra humeraria	1403.67	1108.5	Geometridae	Menophra
Karana hoenei marcida	663.75	1597.55	Noctuidae	Karana		Orthaga olivacea	412.2	447.636	Pyralidae	Orthaga		Parapercnia giraffata	876.333	891.399	Geometridae	Parapercnia		Menophra nakajimai	1811.33	1223.65	Geometridae	Menophra
Apoheterolocha patalata	2300	1979.82	Geometridae	Apoheterolocha		Hemipsilia coavestis	2218.89	2114.72	Erebidae	Hemipsilia		Zanclognatha nigrisigna	180.333	253.883	Erebidae	Zanclognatha		Menophra taiwana	742.786	827.959	Geometridae	Menophra
Callambulyx tatarinovii formosana	680.611	588.922	Sphingidae	Callambulyx		Oglasa costimacula	284.304	321.462	Erebidae	Oglasa		Perciana taiwana	1791.1	1831.1	Erebidae	Perciana		Mesastrape fulguraria fulguraria	1106.43	1097.69	Geometridae	Mesastrape
Rivula niveipuncta	431	383.445	Erebidae	Rivula		Hypena iconicalis	700.724	769.511	Erebidae	Hypena		Thalassodes sp	784.25	663.259	Geometridae	Thalassodes		Metaemene hampsoni	742.571	634.491	Erebidae	Metaemene
Pilipectus taiwanus	2019.43	1844.31	Erebidae	Pilipectus		Hydatocapnia gemina	644.652	670.048	Geometridae	Hydatocapnia		Protarchella nivis	1283.67	297.874	Tortricidae	Protarchella		Metallaxis semiustus	448.333	826.228	Geometridae	Metallaxis
Eudocima salaminia	253.875	364.612	Erebidae	Eudocima		Hypospila bolinoides	500.852	504.879	Erebidae	Hypospila		Sarcinodes mongaku	713	845.777	Geometridae	Sarcinodes		Microblepsis violacea	1023.58	917.234	Drepanidae	Microblepsis
Euproctis pulverea	2148.15	2123.57	Erebidae	Euproctis		Opisthograptis moelleri	1714.07	1690.94	Geometridae	Opisthograptis		Rotunda rotundapex	1220	1070.15	Bombycidae	Rotunda		Microxyla confusa	356.833	315.584	Noctuidae	Microxyla
Cryptophlebia repletana	367.5	406.482	Tortricidae	Cryptophlebia		Albara reversaria opalescens	570.964	548.365	Drepanidae	Albara		Stauropus alternus alternus	302.667	385.949	Notodontidae	Stauropus		Miltochrista convexa	398.929	360.077	Erebidae	Miltochrista
Pseudogyrtona marmorea	1452	1012.26	Erebidae	Pseudogyrtona		Spilarctia wilemani	946.913	887.184	Erebidae	Spilarctia		Lophontosia fusca	801	678.369	Notodontidae	Lophontosia		Miltochrista sp1	533.943	733.412	Erebidae	Miltochrista
Chadisra bipartita	695.682	714.341	Notodontidae	Chadisra		Nevrina procopia	600.26	576.517	Crambidae	Nevrina		Phazaca theclatus	245	844.937	Uraniidae	Phazaca		Miltochrista ziczac	476.556	471.936	Erebidae	Miltochrista
Mythimna loreyi	1152.25	1146.38	Noctuidae	Mythimna		Dierna strigata	380.5	414.784	Erebidae	Dierna		Teulisna tumida	989.273	954.766	Erebidae	Teulisna		Miresa fulgida	416.794	457.191	Limacodidae	Miresa
Demopsestis formosana	2091	1752.43	Drepanidae	Demopsestis		Herochroma baibarana	692.692	666.75	Geometridae	Herochroma		Pingasa alba alba	57.6667	504.09	Geometridae	Pingasa		Mithuna arizana	1019.65	895.661	Erebidae	Mithuna
Lemyra imparilis	450.111	454.167	Erebidae	Lemyra		Adrapsa simplex	683.84	588.804	Erebidae	Adrapsa		Dactylioglypha tonica	262.5	396.875	Tortricidae	Dactylioglypha		Mnesiloba dentifascia	727.5	720.613	Geometridae	Mnesiloba
Oruza divisa	261	289.635	Erebidae	Oruza		Lophoptera squammigera	468.595	531.413	Euteliidae	Lophoptera		Acmeshachia gigantea	1585.21	1557.26	Notodontidae	Acmeshachia		Mocis undata	376.702	400.785	Erebidae	Mocis
Athetis stellulata	737.091	572.151	Noctuidae	Athetis		Ischyja manlia	1034.94	857.203	Erebidae	Ischyja		Arichanna sinica refracta	2276.75	2116.6	Geometridae	Arichanna		Moma abbreviata	810.833	795.254	Noctuidae	Moma
Bradina diagonalis	579.062	576.344	Crambidae	Bradina		Cyclodes omma	397.444	338.579	Noctuidae	Cyclodes		Hemistola orbiculosa	817.333	639.055	Geometridae	Hemistola		Monema rubriceps	348.757	335.358	Limacodidae	Monema
Lassaba parvalbidaria parvalbidaria	1660.69	1564.15	Geometridae	Lassaba		Parasa consocia	421.238	414.27	Limacodidae	Parasa		Ctenoplusia limbirena	1004	859.524	Noctuidae	Ctenoplusia		Mosopia punctilinea	544.481	521.006	Erebidae	Mosopia
Simplicia discosticta	203.4	531.653	Erebidae	Simplicia		Bastilla acuta acuta	1367.33	1093.58	Erebidae	Bastilla		Rhagastis castor formosana	748.071	708.788	Sphingidae	Rhagastis		Myrioblephara fenchihuana	1665.75	1510.89	Geometridae	Myrioblephara
Nyctycia strigidisca nigridorsi	2263	2191.96	Noctuidae	Nyctycia		Chorodna creataria	674.173	687.973	Geometridae	Chorodna		Hypena trigonalis	647.667	657.923	Erebidae	Hypena		Myrioblephara simplaria simplaria	1628.9	1472.96	Geometridae	Myrioblephara
Paradoxopla sinuata taiwana	1651.05	1587.33	Lasiocampidae	Paradoxopla		Hypena perspicua	1283.34	1153.04	Erebidae	Hypena		Phalga clarirena	878.667	632.318	Euteliidae	Phalga		Mythimna albomarginata rubea	969.609	1024.64	Noctuidae	Mythimna
Brevipecten consanguis	458.333	469.711	Erebidae	Brevipecten		Zurobata vacillans	581.474	576.911	Erebidae	Zurobata		Idaea egenaria	1027	531.462	Geometridae	Idaea		Mythimna bistrigata	1281.6	1045.8	Noctuidae	Mythimna
Negeta signata	531.176	620.947	Nolidae	Negeta		Metaphoenia incongrualis	302.714	310.043	Erebidae	Metaphoenia		Hyblaea puera	514	760.302	Hyblaeidae	Hyblaea		Mythimna changi	1687.29	1546.4	Noctuidae	Mythimna
Loxaspilates arrizanaria	2295.67	1962.72	Geometridae	Loxaspilates		Lymantria umbrifera	1698.6	1565.17	Erebidae	Lymantria		Comibaena delicatior	749.833	691.78	Geometridae	Comibaena		Mythimna decisissima	820.625	939.806	Noctuidae	Mythimna
Magusa tenebrosa	846.333	886.27	Noctuidae	Magusa		Trilocha varians	98.8519	131.022	Bombycidae	Trilocha		Anacronicta nitida	1293.5	862.257	Noctuidae	Anacronicta		Mythimna loreyi	1152.25	1146.38	Noctuidae	Mythimna
Percnia luridaria nominoneura	652.895	744.684	Geometridae	Percnia		Paraona staudingeri formosana	1240.42	1241.14	Erebidae	Paraona		Pseudocollix hyperythra catalalia	610.667	399.369	Geometridae	Pseudocollix		Mythimna martoni	1442.12	1491.51	Noctuidae	Mythimna
Nyctemera arctata albofasciata	1665.95	1720.8	Erebidae	Nyctemera		Brunia antica	317.364	450.805	Erebidae	Brunia		Conistra anonyma	2141.75	2133.48	Noctuidae	Conistra		Mythimna pallidicosta	1101.5	969.845	Noctuidae	Mythimna
Tasta argozana	1078.6	1023.88	Geometridae	Tasta		Lemyra alikangensis	453.725	406.947	Erebidae	Lemyra		Oruza albigutta	278.5	801.989	Erebidae	Oruza		Mythimna radiata	1625.57	1546.24	Noctuidae	Mythimna
Hypocometa clauda	2129.53	2015.24	Geometridae	Hypocometa		Menophra nakajimai	1811.33	1223.65	Geometridae	Menophra		Ctenoplusia kosemponensis	967.5	929.384	Noctuidae	Ctenoplusia		Mythimna separata	645.7	842.135	Noctuidae	Mythimna
Barsine ponlai	1507.33	1704.47	Erebidae	Barsine		Nyctemera carissima formosana	502.855	461.767	Erebidae	Nyctemera		Lixa productalis taiwana	289.25	395.769	Pyralidae	Lixa		Mythimna sinuosa	1526.37	1327.01	Noctuidae	Mythimna
Hydrillodes torsivena	1512.65	1189.96	Erebidae	Hydrillodes		Clavipalpula aurariae formosana	2165.69	1446.26	Noctuidae	Clavipalpula		Trichoplites albimaculosa	2300	2120.25	Geometridae	Trichoplites		Mythimna yu	334.4	508.219	Noctuidae	Mythimna
Horithyatira decorata takamukui	1761.47	1732.03	Drepanidae	Horithyatira								Brahmaea wallichii insulata	1598	1519.72	Brahmaeidae	Brahmaea		Nacoleia commixta	615.188	514.736	Crambidae	Nacoleia
Dysaethria fulvihamata	245	714.678	Uraniidae	Dysaethria								Bagada poliomera	321	347.103	Noctuidae	Bagada		Narangodes confluens	1341.88	1302.63	Nolidae	Narangodes
Aedia lichenea	422.667	350.941	Noctuidae	Aedia								Ophiusa tirhaca	1020.7	796.815	Erebidae	Ophiusa		Narosoideus flavidorsalis	678.175	602.527	Limacodidae	Narosoideus
Herpetogramma luctuosalis	483.621	418.577	Crambidae	Herpetogramma								Callopistria duplicans	554.5	875.54	Noctuidae	Callopistria		Narosoideus vulpinus	508.941	578.957	Limacodidae	Narosoideus
Ramesa albistriga	264.143	228.632	Notodontidae	Ramesa								Hypena ophiusoides	1076.25	1096.37	Erebidae	Hypena		Nausinoe perspectata	369.424	283.242	Crambidae	Nausinoe
Choreutis amethystodes	175.5	139.247	Choreutidae	Choreutis								Lophophleps purpurea	256.111	297.741	Geometridae	Lophophleps		Naxidia punctata	1762.22	1600.29	Geometridae	Naxidia
Epipsestis cortigera	1700.5	1678.82	Drepanidae	Epipsestis								Paracolax pryeri	846.8	794.562	Erebidae	Paracolax		Negeta signata	531.176	620.947	Nolidae	Negeta
Simplicia xanthoma	783.714	493.525	Erebidae	Simplicia								Atacira lyncestides	245	389.058	Euteliidae	Atacira		Neohipparchus vallata	1013.11	939.773	Geometridae	Neohipparchus
Spilosoma fumida	1769.37	1684.85	Erebidae	Spilosoma								Teliphasa albifusa	308.083	446.48	Pyralidae	Teliphasa		Neopheosia fasciata fasciata	992.333	973.806	Notodontidae	Neopheosia
Hypena sinuosa	1322	1025.77	Erebidae	Hypena								Botyodes caldusalis	466.125	449.429	Crambidae	Botyodes		Neotogaria saitonis saitonis	1496.67	1555.86	Drepanidae	Neotogaria
Odontopera albiguttulata	1947.21	1964.18	Geometridae	Odontopera								Chusaris nigromaculata	574.2	413.221	Erebidae	Chusaris		Netria multispinae multispinae	1781.18	1681.45	Notodontidae	Netria
Plusiodonta coelonota	334.029	363.816	Erebidae	Plusiodonta								Lamprystica purpurata	245	347.993	Oecophoridae	Lamprystica		Nevrina procopia	600.26	576.517	Crambidae	Nevrina
Areas galactina formosana	585.5	563.527	Erebidae	Areas								Mocis annetta	1004	1445.6	Erebidae	Mocis		Nola marginata	394.5	860.238	Nolidae	Nola
Alloasteropetes paradisea	670	1231.13	Noctuidae	Alloasteropetes								Eucyclodes gavissima aphrodite	1977.5	1018.01	Geometridae	Eucyclodes		Nordstromia semililacina	1672.03	1700.11	Drepanidae	Nordstromia
Rachia lineata	1670.71	1507.04	Notodontidae	Rachia								Rachiades lichenicolor albimaculata	1059.22	914.114	Notodontidae	Rachiades		Norracoides basinotata	300.455	529.64	Notodontidae	Norracoides
Chrysodeixis heberachis	456.505	448.352	Noctuidae	Chrysodeixis								Gargela renatusalis	541.75	428.841	Crambidae	Gargela		Nothomiza flavicosta	1164.25	993.63	Geometridae	Nothomiza
Synegia pallens abeliae	670	648.746	Geometridae	Synegia								Jodis sp	1443	974.821	Geometridae	Jodis		Notodonta griseotincta	1906.56	1852.93	Notodontidae	Notodonta
Paralida triannulata	807.667	1255.64	Gelechiidae	Paralida								Aroana baliensis	471.571	728.058	Erebidae	Aroana		Notonagemia analis gressitti	632.385	680.61	Sphingidae	Notonagemia
Daddala lucilla	1315.41	1309.22	Erebidae	Daddala								Scopula kagiata	1376.4	873.591	Geometridae	Scopula		Nudaria ranruna	1170.33	834.976	Erebidae	Nudaria
Asura tricolor	438.938	394.897	Erebidae	Asura								Eospilarctia nehallenia baibarensis	2013.5	1907.49	Erebidae	Eospilarctia		Nyctemera adversata	610.353	643.165	Erebidae	Nyctemera
Euproctis kanshireia	347.8	335.64	Erebidae	Euproctis								Epipsestis bilineata pallida	2289	2283.7	Drepanidae	Epipsestis		Nyctemera arctata albofasciata	1665.95	1720.8	Erebidae	Nyctemera
Ourapteryx yerburii virescens	749.889	1072.5	Geometridae	Ourapteryx								Lebeda nobilis	452.357	520.116	Lasiocampidae	Lebeda		Nyctemera carissima formosana	502.855	461.767	Erebidae	Nyctemera
Orthocabera sericea sericea	1601.33	1164.72	Geometridae	Orthocabera								Hypena cervinalis	1541.75	1371.38	Erebidae	Hypena		Oberthueria formosibia	1419.31	1424.11	Endromidae	Oberthueria
Gasterocome pannosaria orta	1241.69	1231.53	Geometridae	Gasterocome								Trichosea diffusa	2082.86	1868.92	Noctuidae	Trichosea		Odonestis bheroba formosae	724.286	726.064	Lasiocampidae	Odonestis
Chytonix costimacula	442	450.433	Noctuidae	Chytonix								Mecodina cineracea	417.5	498.748	Erebidae	Mecodina		Odontopera albiguttulata	1947.21	1964.18	Geometridae	Odontopera
Pterotosoma castanea	797.933	742.837	Uraniidae	Pterotosoma								Notonagemia analis gressitti	632.385	680.61	Sphingidae	Notonagemia		Odontopera bilinearia subarida	1856	1824.92	Geometridae	Odontopera
Pseudosphetta moorei	389.286	475.346	Erebidae	Pseudosphetta								Dysstroma sikkimensis	1623.33	1928.21	Geometridae	Dysstroma		Odontopera insulata insulata	2128.27	2017.61	Geometridae	Odontopera
Nacoleia commixta	615.188	514.736	Crambidae	Nacoleia								Penicillaria jocosatrix	724	913.311	Euteliidae	Penicillaria		Olene dudgeoni	465.556	497.034	Erebidae	Olene
Acronicta denticulata pernivea	1290.75	1534.4	Noctuidae	Acronicta								Endotricha metacuralis	1988.38	1849.6	Pyralidae	Endotricha		Olene mendosa	1114.46	854.275	Erebidae	Olene
Ecliptopera umbrosaria stathera	410.5	349.47	Geometridae	Ecliptopera								Hemiscopis cinereum	1002	400.442	Crambidae	Hemiscopis		Omiodes noctescens	548.714	505.669	Crambidae	Omiodes
Habrosyne pterographa	2054.6	1939.22	Drepanidae	Habrosyne								Ceratonema wilemani	115.667	420.326	Limacodidae	Ceratonema		Ommatophora luminosa	660.044	641.832	Erebidae	Ommatophora
Lophoruza pulcherrima	333.308	348.816	Erebidae	Lophoruza								Cleora sp	256	490.231	Geometridae	Cleora		Ophiusa disjungens indiscriminata	537.636	530.915	Erebidae	Ophiusa
Andraca theae	1868	1900.1	Endromidae	Andraca								Bocula caradrinoides	1088.36	1005.61	Erebidae	Bocula		Ophiusa tirhaca	1020.7	796.815	Erebidae	Ophiusa
Cosmophila lyona	471.231	442.103	Erebidae	Cosmophila								Yashmakia suffusa	603	560.52	Geometridae	Yashmakia		Ophiusa trapezium	436	623.791	Erebidae	Ophiusa
Condica dolorosa	257.75	354.642	Noctuidae	Condica								Epipsestis meilingchani	2268.86	2183.01	Drepanidae	Epipsestis		Opisthograptis moelleri	1714.07	1690.94	Geometridae	Opisthograptis
Ercheia cyllaria	268.562	262.148	Erebidae	Ercheia								Metallaxis semiustus	448.333	826.228	Geometridae	Metallaxis		Opisthograptis punctilineata	1947.55	1791.83	Geometridae	Opisthograptis
Ophiusa disjungens indiscriminata	537.636	530.915	Erebidae	Ophiusa								Rivula basalis	852.333	663.231	Erebidae	Rivula		Oraesia excavata	614.857	656.472	Erebidae	Oraesia
Myrioblephara fenchihuana	1665.75	1510.89	Geometridae	Myrioblephara								Acronicta intermedia	785	1003.48	Noctuidae	Acronicta		Oreta brunnea	1892.8	1485.71	Drepanidae	Oreta
Problepsis albidior matsumurai	677.812	677.643	Geometridae	Problepsis								Hypena bicoloralis	1040	993.819	Erebidae	Hypena		Oreta fuscopurpurea	687.968	687.886	Drepanidae	Oreta
Carea internifusca	703.857	850.526	Nolidae	Carea								Rikiosatoa mavi	1613.38	1598.11	Geometridae	Rikiosatoa		Oreta insignis	687.758	708.314	Drepanidae	Oreta
Lymantria sinica	804.1	868.873	Erebidae	Lymantria								Callopistria guttulalis	298.6	400.612	Noctuidae	Callopistria		Oreta loochooana	1025.75	902.559	Drepanidae	Oreta
Ilema kosemponica	633.424	640.438	Erebidae	Ilema								Nola punctilineata	549	653.746	Nolidae	Nola		Organopoda carnearia carnearia	1139.93	997.479	Geometridae	Organopoda
Parasa shirakii	681.042	716.01	Limacodidae	Parasa								Polyptychus chinensis	799.333	806.072	Sphingidae	Polyptychus		Orgyia postica	277.735	263.552	Erebidae	Orgyia
Parum colligata	271.941	261.943	Sphingidae	Parum								Siccia taiwana	772	661.163	Erebidae	Siccia		Oroplema oyamana	1985.57	1719.88	Uraniidae	Oroplema
Crypsiptya coclesalis	291.125	271.614	Crambidae	Crypsiptya								Nyctycia endoi endoi	2149.5	1826.29	Noctuidae	Nyctycia		Orthaga olivacea	412.2	447.636	Pyralidae	Orthaga
Acronicta gigasa	1057	963.988	Noctuidae	Acronicta								Hampsonella arizana	1341.12	1011.59	Limacodidae	Hampsonella		Orthocabera sericea sericea	1601.33	1164.72	Geometridae	Orthocabera
Garaeus specularis specularis	1949	1703.65	Geometridae	Garaeus								Cephena costata	380	359.374	Erebidae	Cephena		Orthosia alishana	1976.38	2097.67	Noctuidae	Orthosia
Sypnoides chinensis	2098.33	1712.5	Erebidae	Sypnoides								Ambulyx sericeipennis	666.818	744.857	Sphingidae	Ambulyx		Orthosia reticulata fuscovestita	2280	2007.24	Noctuidae	Orthosia
Asota plana lacteata	396.143	378.973	Erebidae	Asota								Scopula propinquaria	268.4	877.09	Geometridae	Scopula		Orybina flaviplaga	1390	1344.96	Pyralidae	Orybina
Bertula kosemponica	377.2	439.274	Erebidae	Bertula								Aurana vinaceella	624.5	604.612	Pyralidae	Aurana		Ourapteryx changi	1526	1420.65	Geometridae	Ourapteryx
Condica albigutta	572.667	253.026	Noctuidae	Condica								Callidula attenuata	819	621.026	Callidulidae	Callidula		Ourapteryx clara formosana	641.833	774.648	Geometridae	Ourapteryx
Extremoplusia megaloba	584	836.297	Noctuidae	Extremoplusia								Dysaethria suisharyonis	2206.14	1375.07	Uraniidae	Dysaethria		Ourapteryx ramosa	2062.27	2021.76	Geometridae	Ourapteryx
Piercia yui	2300	1917.14	Geometridae	Piercia								Agaraeus discolor	767.667	809.036	Geometridae	Agaraeus		Oxyodes scrobiculata	531.432	496.935	Erebidae	Oxyodes
Cechetra minor	594.958	591.455	Sphingidae	Cechetra								Calyptra minuticornis bisacutum	529.833	474.643	Erebidae	Calyptra		Pachyodes subtrita	573.647	594.182	Geometridae	Pachyodes
Barsine callorufa	2150.33	1633.41	Erebidae	Barsine								Vanlangia castanea	1071.29	875.929	Limacodidae	Vanlangia		Palirisa cervina formosana	1736.31	1741.35	Eupterotidae	Palirisa
Omiodes noctescens	548.714	505.669	Crambidae	Omiodes								Olene mendosa	1114.46	854.275	Erebidae	Olene		Palpita asiaticalis	535	658.098	Crambidae	Palpita
Auaxa cesadaria	2004	2076.74	Geometridae	Auaxa								Tethea consimilis c-album	1595.55	1590.06	Drepanidae	Tethea		Palpoctenidia phoenicosoma semilauta	1640.8	966.831	Geometridae	Palpoctenidia
Ecliptopera delecta	1116.44	886.672	Geometridae	Ecliptopera								Euproctis karapina	1427	1006.24	Erebidae	Euproctis		Pangrapta plumbilineata	583.812	513.712	Erebidae	Pangrapta
Antipercnia cordiforma	983	1106.43	Geometridae	Antipercnia								Naxidia punctata	1762.22	1600.29	Geometridae	Naxidia		Pangrapta trilineata	503	538.856	Erebidae	Pangrapta
Herminia vermiculata	365.333	377.158	Erebidae	Herminia								Scriptoplusia nigriluna	252	577.789	Noctuidae	Scriptoplusia		Panolis variegatoides	2127.96	1927.79	Noctuidae	Panolis
Parasa pastoralis	240.5	435.76	Limacodidae	Parasa								Eospilarctia formosana	2278.62	2135.04	Erebidae	Eospilarctia		Pantana ochripalpis	528.727	1018.16	Erebidae	Pantana
Biston regalis comitata	1795	1554.44	Geometridae	Biston								Acosmerycoides harterti	400.273	390.064	Sphingidae	Acosmerycoides		Parabapta obliqua	1410.67	1417.12	Geometridae	Parabapta
Maruca vitrata	1115.94	1107.49	Crambidae	Maruca								Catoria olivescens	546.5	514.969	Geometridae	Catoria		Parabapta unifasciata	1409.27	1169.52	Geometridae	Parabapta
Martania taiwana	2289.89	2147.21	Geometridae	Martania								Acolutha pulchella semifulva	1193.5	709.135	Geometridae	Acolutha		Paracolax pryeri	846.8	794.562	Erebidae	Paracolax
Tridrepana arikana	793.172	803.116	Drepanidae	Tridrepana								Higena trichosticha	491	745.801	Notodontidae	Higena		Paracrama angulata	746.778	662.692	Nolidae	Paracrama
Calliteara postfusca	1292.06	1138.55	Erebidae	Calliteara								Pantana ochripalpis	528.727	1018.16	Erebidae	Pantana		Paracymoriza cataclystalis	1281.88	1154.83	Crambidae	Paracymoriza
Oreta loochooana	1025.75	902.559	Drepanidae	Oreta								Anuga multiplicans	637.333	670.17	Euteliidae	Anuga		Paradarisa chloauges chloauges	1206.42	1358.29	Geometridae	Paradarisa
Strepsinoma croesusalis	222.8	168.928	Crambidae	Strepsinoma								Demonarosa rufotessellata subrosea	645	577.391	Limacodidae	Demonarosa		Paradoxopla sinuata taiwana	1651.05	1587.33	Lasiocampidae	Paradoxopla
Pindara illibata	530.578	548.623	Erebidae	Pindara								Callibotys carapina	593.667	503.213	Crambidae	Callibotys		Paralebeda femorata mirabilis	653	686.824	Lasiocampidae	Paralebeda
Argyrogramma signata	311.6	894.759	Noctuidae	Argyrogramma								Ghoria subpurpurea	2171.25	1959.68	Erebidae	Ghoria		Paralida triannulata	807.667	1255.64	Gelechiidae	Paralida
Pseudomiza obliquaria	1110.25	934.752	Geometridae	Pseudomiza								Hyalobole taiwanensis	2297.4	2001.34	Noctuidae	Hyalobole		Paramaxates taiwana	1547.5	1412.25	Geometridae	Paramaxates
Semiothisops macariata	276.905	272.019	Erebidae	Semiothisops								Andraca yauichui	2100.75	1624.32	Endromidae	Andraca		Paraona staudingeri formosana	1240.42	1241.14	Erebidae	Paraona
Hypena tristalis	1533.9	1391.3	Erebidae	Hypena								Ctenoplusia furcifera furcifera	658.2	861.948	Noctuidae	Ctenoplusia		Parapercnia giraffata	876.333	891.399	Geometridae	Parapercnia
Mythimna sinuosa	1526.37	1327.01	Noctuidae	Mythimna								Diarsia sinuosa	1527.6	1776.37	Noctuidae	Diarsia		Parapsestis argenteopicta taiwana	1972.6	1682.58	Drepanidae	Parapsestis
Opisthograptis punctilineata	1947.55	1791.83	Geometridae	Opisthograptis								Hypocala violacea	1038.67	1023.81	Erebidae	Hypocala		Parasa consocia	421.238	414.27	Limacodidae	Parasa
Fascionycta fasciata	724.207	766.071	Noctuidae	Fascionycta								Disparia wilemani	790.333	819.427	Notodontidae	Disparia		Parasa shirakii	681.042	716.01	Limacodidae	Parasa
Marumba saishiuana formosana	848.5	889.626	Sphingidae	Marumba								Spilarctia subtestacea	366.5	443.867	Erebidae	Spilarctia		Pareclipsis serrulata	1222	983.923	Geometridae	Pareclipsis
Argyrocosma inductaria	499	480.301	Geometridae	Argyrocosma								Horipsestis mushana mushana	1305.5	1023.6	Drepanidae	Horipsestis		Pareclipsis umbrata	722.375	826.85	Geometridae	Pareclipsis
Hypena lignealis	1303.89	1015.19	Erebidae	Hypena								Conistra takasago	1950.67	2137.33	Noctuidae	Conistra		Parectropis subflava	1799.21	1609.16	Geometridae	Parectropis
Apithecia viridata wilemani	2167.88	1857.86	Geometridae	Apithecia								Ericeia pertendens	895	349.078	Erebidae	Ericeia		Parobeidia gigantearia marginifascia	1790.18	1747.61	Geometridae	Parobeidia
Alcis maculata taiwanica	2133.4	2207.56	Geometridae	Alcis								Kerala lentiginosa	1892.9	1727.28	Nolidae	Kerala		Parum colligata	271.941	261.943	Sphingidae	Parum
Glyphodes onychinalis	421	399.56	Crambidae	Glyphodes								Orthosia reticulata fuscovestita	2280	2007.24	Noctuidae	Orthosia		Pelagodes subquadraria	609.75	663.353	Geometridae	Pelagodes
Hypersypnoides punctosa	1198.47	1185.71	Erebidae	Hypersypnoides								Harutaea flavizona	773	918.839	Geometridae	Harutaea		Penicillaria jocosatrix	724	913.311	Euteliidae	Penicillaria
Lophophelma taiwana	699.119	698.735	Geometridae	Lophophelma								Pygospila tyres	1353.42	1248.18	Crambidae	Pygospila		Peralostega deletaria deletaria	666.76	661.153	Geometridae	Peratostega
Entomopteryx combusta	386.174	441.636	Geometridae	Entomopteryx								Blenina senex	1285	1299.06	Nolidae	Blenina		Perciana taiwana	1791.1	1831.1	Erebidae	Perciana
Trigonodes hyppasia	168.474	169.861	Erebidae	Trigonodes								Syntypistis umbrosa	707.2	816.705	Notodontidae	Syntypistis		Percnia longitermen	692.533	710.807	Geometridae	Percnia
Metaemene hampsoni	742.571	634.491	Erebidae	Metaemene								Catocala wushensis	2199	1757.5	Erebidae	Catocala		Percnia luridaria nominoneura	652.895	744.684	Geometridae	Percnia
Neope muirheadi nagasawae	408	455.61	Nymphalidae	Neope														Pergesa acteus	487.588	506.324	Sphingidae	Pergesa
Ctenoplusia placida	1072	875.278	Noctuidae	Ctenoplusia														Perina nuda	292.167	398.888	Erebidae	Perina
Pergesa acteus	487.588	506.324	Sphingidae	Pergesa														Perinaenia mingchyrica	1737.62	1619.72	Erebidae	Perinaenia
Cnethodonta grisescens baibarana	1104.74	1108.82	Notodontidae	Cnethodonta														Perixera absconditaria absconditaria	1098.4	1050.62	Geometridae	Perixera
Diplopseustis perieresalis	1095.5	764.531	Crambidae	Diplopseustis														Perixera sarawackaria	533.25	862.485	Geometridae	Perixera
Nordstromia semililacina	1672.03	1700.11	Drepanidae	Nordstromia														Perizoma fasciaria	483.385	479.008	Geometridae	Perizoma
Anorthoa plumbeata	2187.3	2095.25	Noctuidae	Anorthoa														Phalacra strigata insulicola	419.5	501.489	Drepanidae	Phalacra
Ganisa formosicola	751.2	861.479	Eupterotidae	Ganisa														Phalerodonta manleyi formosana	1164.4	1376.31	Notodontidae	Phalerodonta
Discoglypha hampsoni	1727	1017.65	Geometridae	Discoglypha														Pheosiopsis cinerea formosana	1303.29	1222.69	Notodontidae	Pheosiopsis
Calliteara lunulata takamukuana	761.5	970.76	Erebidae	Calliteara														Phlogophora albovittata	1749.59	1723.81	Noctuidae	Phlogophora
Loepa formosensis	1122.31	1048.57	Saturniidae	Loepa														Pida postalba	2085.88	1522.94	Erebidae	Pida
Epipsestis nikkoensis	2300	2070.46	Drepanidae	Epipsestis														Piletocera aegimiusalis	426.529	321.615	Crambidae	Piletocera
Danala lilacina	578.8	663.716	Geometridae	Danala														Pilipectus taiwanus	2019.43	1844.31	Erebidae	Pilipectus
Norracoides basinotata	300.455	529.64	Notodontidae	Norracoides														Pindara illibata	530.578	548.623	Erebidae	Pindara
Plesiomorpha flaviceps	245	332.577	Geometridae	Plesiomorpha														Pingasa ruginaria pacifica	402.645	374.033	Geometridae	Pingasa
Pyrosis ni	2011.29	1914.96	Lasiocampidae	Pyrosis														Plecoptera siderogramma	609.111	791.456	Erebidae	Plecoptera
Trisuloides sugii	670	625.285	Noctuidae	Trisuloides														Pleuroptya balteata	479	364.222	Crambidae	Pleuroptya
Churinga virago	1887.85	1835	Erebidae	Churinga														Pleuroptya deficiens	978.526	875.242	Crambidae	Pleuroptya
Arichanna marginata	985.727	882.835	Geometridae	Arichanna														Pleuroptya quadrimaculalis	629.273	712.314	Crambidae	Pleuroptya
Cypoides chinensis	799.643	675.48	Sphingidae	Cypoides														Plusiodonta coelonota	334.029	363.816	Erebidae	Plusiodonta
Idaea sugillata	1963	1865.41	Geometridae	Idaea														Plusiopalpa adrasta shisa	906.667	813.623	Noctuidae	Plusiopalpa
Stigmatophora tridens	1220	1073.99	Erebidae	Stigmatophora														Pogonopygia pavida pavida	1182.89	1187.7	Geometridae	Pogonopygia
Catarhoe obscura	670	1489.24	Geometridae	Catarhoe														Polyphagozerra coffeae	398.3	715.249	Cossidae	Polyphagozerra
Calesia dasypterus	383.2	395.049	Erebidae	Calesia														Polyptychus chinensis	799.333	806.072	Sphingidae	Polyptychus
Mithuna arizana	1019.65	895.661	Erebidae	Mithuna														Polythlipta maceratalis	1060.33	750.183	Crambidae	Polythlipta
Lophophelma iterans onerosus	598.293	663.835	Geometridae	Lophophelma														Prismosticta fenestrata	1095.47	1036.89	Endromidae	Prismosticta
Glauconoe deductalis	387.143	362.349	Crambidae	Glauconoe														Problepsis albidior matsumurai	677.812	677.643	Geometridae	Problepsis
Asota egens indica	424.688	394.809	Erebidae	Asota														Prochasma dentilinea	1975.58	1735.44	Geometridae	Prochasma
Acolutha pictaria imbecilla	1144.25	888.316	Geometridae	Acolutha														Protarchella nivis	1283.67	297.874	Tortricidae	Protarchella
Nyctemera adversata	610.353	643.165	Erebidae	Nyctemera														Pseudocollix hyperythra catalalia	610.667	399.369	Geometridae	Pseudocollix
Luxiaria amasa amasa	1602.8	1147.88	Geometridae	Luxiaria														Pseudogyrtona marmorea	1452	1012.26	Erebidae	Pseudogyrtona
Narangodes confluens	1341.88	1302.63	Nolidae	Narangodes														Pseudomiza aurata	2114.93	2065.62	Geometridae	Pseudomiza
Hydrillodes gravatalis	295.923	480.787	Erebidae	Hydrillodes														Pseudomiza obliquaria	1110.25	934.752	Geometridae	Pseudomiza
Paradarisa comparataria rantaizanensis	2095	1740.91	Geometridae	Paradarisa														Pseudosphetta moorei	389.286	475.346	Erebidae	Pseudosphetta
Comostola pyrrhogona	745.333	673.311	Geometridae	Comostola														Psilalcis albibasis	1738.31	1763.38	Geometridae	Psilalcis
Polythlipta maceratalis	1060.33	750.183	Crambidae	Polythlipta														Psilalcis breta rantaizana	455.776	550.032	Geometridae	Psilalcis
Eoophyla conjunctalis	602.704	565.17	Crambidae	Eoophyla														Psilalcis pulveraria	609.318	651.115	Geometridae	Psilalcis
Parallelia stuposa	173.846	252.548	Erebidae	Parallelia														Psilogramma increta	637.5	701.503	Sphingidae	Psilogramma
Avitta taiwana	1854.4	1684.64	Erebidae	Avitta														Psyra spurcataria	2092.11	1433.74	Geometridae	Psyra
Prolophota trigonifera	245	641.752	Erebidae	Prolophota														Pterotosoma castanea	797.933	742.837	Uraniidae	Pterotosoma
Callyna jugaria	323.947	477.765	Noctuidae	Callyna														Pycnarmon cribrata	1138.5	785.49	Crambidae	Pycnarmon
Corymica spatiosa	656.23	657.588	Geometridae	Corymica														Pygospila tyres	1353.42	1248.18	Crambidae	Pygospila
Ommatophora luminosa	660.044	641.832	Erebidae	Ommatophora														Pyrinioides sinuosus	625.532	653.608	Thyrididae	Pyrinioides
Hastina subfalcaria caeruleolineata	1993.14	1115.18	Geometridae	Hastina														Pyrosis ni	2011.29	1914.96	Lasiocampidae	Pyrosis
Aedia perdicipennis	437.231	386.691	Noctuidae	Aedia														Rachia lineata	1670.71	1507.04	Notodontidae	Rachia
Chundana emarginata	1632.08	1260.49	Uraniidae	Chundana														Rachiades lichenicolor albimaculata	1059.22	914.114	Notodontidae	Rachiades
Blavia scoteola	330.909	647.831	Erebidae	Blavia														Racotis boarmiaria	590.769	853.405	Geometridae	Racotis
Dipterygina indica	1089.57	962.012	Noctuidae	Dipterygina														Rhagastis binoculata	462.939	506.726	Sphingidae	Rhagastis
Vamuna alboluteora	1348.55	1306.9	Erebidae	Vamuna														Rhagastis castor formosana	748.071	708.788	Sphingidae	Rhagastis
Spodoptera litura	476.314	475.406	Noctuidae	Spodoptera														Rikiosatoa fucataria	2070	2140.64	Geometridae	Rikiosatoa
Krananda semihyalina	1265.84	1236.64	Geometridae	Krananda														Rivula niveipuncta	431	383.445	Erebidae	Rivula
Entomogramma fautrix	197	297.167	Erebidae	Entomogramma														Rusicada combinans	825.143	799.148	Erebidae	Rusicada
Orybina flaviplaga	1390	1344.96	Pyralidae	Orybina														Rusicada privata	829.833	783.501	Erebidae	Rusicada
Orthosia alishana	1976.38	2097.67	Noctuidae	Orthosia														Sarcinodes aequilinearia	711.889	710.035	Geometridae	Sarcinodes
Tamba taiwana	2064.6	2241.94	Erebidae	Tamba														Sarcinodes mongaku	713	845.777	Geometridae	Sarcinodes
Spodoptera exigua	1550.5	1544.08	Noctuidae	Spodoptera														Sarcinodes yayeyamana	596.464	626.621	Geometridae	Sarcinodes
Oraesia excavata	614.857	656.472	Erebidae	Oraesia														Sarcinodes yeni	815.296	794.897	Geometridae	Sarcinodes
Sesamia inferens	411.333	300.007	Noctuidae	Sesamia														Satoblephara owadai	1104.14	1083.58	Geometridae	Satoblephara
Amblychia angeronaria	430.429	475.767	Geometridae	Amblychia														Scedopla umbrosa	418.44	431.486	Erebidae	Scedopla
Fascellina chromataria	535.096	521.165	Geometridae	Fascellina														Schistophyle falcifera	872.25	810.071	Geometridae	Schistophyle
Tethea oberthueri taiwana	1519.8	1487.79	Drepanidae	Tethea														Scopula kagiata	1376.4	873.591	Geometridae	Scopula
Euthrix laeta	549.308	546.863	Lasiocampidae	Euthrix														Semidonta kosemponica	843	706.637	Notodontidae	Hyperaeschrella
Habrosyne indica formosana	1516.2	1459.74	Drepanidae	Habrosyne														Serrodes campana	700.744	710.784	Erebidae	Serrodes
Achaea janata	628.533	686.075	Erebidae	Achaea														Setora baibarana	1079.12	555.059	Limacodidae	Setora
Oreta insignis	687.758	708.314	Drepanidae	Oreta														Sewa taiwana	2010.5	2117.23	Drepanidae	Sewa
Asota heliconia zebrina	427.468	410.818	Erebidae	Asota														Siccia taiwana	772	661.163	Erebidae	Siccia
Nacoleia charesalis	312.5	331.236	Crambidae	Nacoleia														Simplicia bimarginata	489.234	472.462	Erebidae	Simplicia
Dudusa sphingiformis	1810.5	947.479	Notodontidae	Dudusa														Simplicia niphona	581	563.904	Erebidae	Simplicia
Kunugia undans metanastroides	1313.26	1308.56	Lasiocampidae	Kunugia														Simplicia simplicissima	425.867	392.268	Erebidae	Simplicia
Uresiphita tricolor	422.25	436.982	Crambidae	Uresiphita														Simplicia xanthoma	783.714	493.525	Erebidae	Simplicia
Acontia olivacea	822	615.374	Noctuidae	Acontia														Somatina rosacea anaemica	644.63	665.92	Geometridae	Somatina
Lymantria concolor concolor	1741.3	1530.36	Erebidae	Lymantria														Somena scintillans	725.944	736.196	Erebidae	Somena
Erygia apicalis	428.826	490.868	Erebidae	Erygia														Sonagara strigipennis	928.778	958.009	Thyrididae	Striglina
Mesoptila melanolopha	2269.33	2006.4	Geometridae	Mesoptila														Sophta diplochorda	517.167	431.993	Erebidae	Sophta
Herochroma supraviridaria	1753	743.427	Geometridae	Herochroma														Sophta olivata	266.579	352.371	Erebidae	Sophta
Nola lucidalis nephodes	253.25	344.406	Nolidae	Nola														Spaniocentra hollowayi	534.818	564.461	Geometridae	Spaniocentra
Eudocima homaena	597.8	709.12	Erebidae	Eudocima														Speidelia taiwana taiwana	2053	1727.18	Noctuidae	Speidelia
Speidelia taiwana taiwana	2053	1727.18	Noctuidae	Speidelia														Sphragifera sigillata taimacula	1351.33	1300.2	Noctuidae	Sphragifera
Macaria abydata	199	269.922	Geometridae	Macaria														Spilarctia alba kikuchii	1163.5	1184.36	Erebidae	Spilarctia
Neopheosia fasciata fasciata	992.333	973.806	Notodontidae	Neopheosia														Spilarctia clava	2075.55	2069.8	Erebidae	Spilarctia
Pida postalba	2085.88	1522.94	Erebidae	Pida														Spilarctia postrubida	447.242	488.631	Erebidae	Spilarctia
Melanthia procellata szechuanensis	1305.85	1666.62	Geometridae	Melanthia														Spilarctia sp	1049.64	944.145	Erebidae	Spilarctia
Herculia pelasgalis	606.688	588.084	Pyralidae	Herculia														Spilarctia subtestacea	366.5	443.867	Erebidae	Spilarctia
Microxyla confusa	356.833	315.584	Noctuidae	Microxyla														Spilarctia tienmushana werneri	617.111	651.034	Erebidae	Spilarctia
Hyposidra talaca talaca	335.538	338.736	Geometridae	Hyposidra														Spilarctia wilemani	946.913	887.184	Erebidae	Spilarctia
Somena scintillans	725.944	736.196	Erebidae	Somena														Spilosoma fumida	1769.37	1684.85	Erebidae	Spilosoma
Syntypistis viridipicta	456.435	446.277	Notodontidae	Syntypistis														Spodoptera exigua	1550.5	1544.08	Noctuidae	Spodoptera
Theretra nessus	959.5	839.962	Sphingidae	Theretra														Spodoptera litura	476.314	475.406	Noctuidae	Spodoptera
Spilarctia alba kikuchii	1163.5	1184.36	Erebidae	Spilarctia														Spodoptera mauritia acronyctoides	1122.2	955.555	Noctuidae	Spodoptera
Blasticorhinus ussuriensis	1002	736.983	Erebidae	Blasticorhinus														Spodoptera pecten	295.227	588.574	Noctuidae	Spodoptera
Bryophilina mollicula	774.917	700.472	Noctuidae	Bryophilina														Spoladea recurvalis	766.95	774.351	Crambidae	Spoladea
Blasticorhinus bifasciata	1152.83	504.668	Erebidae	Blasticorhinus														Stauropus sikkimensis lushanus	1945	1833.35	Notodontidae	Stauropus
Anoratha sinuosa	1914	1976.93	Erebidae	Anoratha														Stauropus teikichiana teikichiana	811.8	591.516	Notodontidae	Stauropus
Xyleutes unimaculosa	261.5	1045.65	Cossidae	Xyleutes														Stigmoctenoplusia aeneofusa	919	777.192	Noctuidae	Stigmoctenoplusia
Phazaca alikangensis	330.368	407.439	Uraniidae	Phazaca														Strepsigonia diluta takamukui	408.667	521.827	Drepanidae	Strepsigonia
Prochasma dentilinea	1975.58	1735.44	Geometridae	Prochasma														Susica sinensis	356	343.169	Limacodidae	Susica
Oglasa sordida	306.667	1137.25	Erebidae	Oglasa														Sympis rufibasis	263.495	252.436	Erebidae	Sympis
Sarcopteron punctimargo	245	291.759	Erebidae	Sarcopteron														Syntomoides imaon	383.118	448.547	Erebidae	Syntomoides
Orthosia castanea	2192.56	1847.05	Noctuidae	Orthosia														Syntypistis comatus	1486.09	1311.04	Notodontidae	Syntypistis
Pleuroptya characteristica	488	313.193	Crambidae	Pleuroptya														Syntypistis cyanea cyanea	528.617	480.093	Notodontidae	Syntypistis
Pangrapta trilineata	503	538.856	Erebidae	Pangrapta														Syntypistis perdix perdix	1869.57	1724.33	Notodontidae	Syntypistis
Lamida obscura	640.786	646.633	Pyralidae	Lamida														Syntypistis subgeneris subgeneris	522.1	633.685	Notodontidae	Syntypistis
Lophoptera hemithyris	416.231	360.666	Euteliidae	Lophoptera														Syntypistis umbrosa	707.2	816.705	Notodontidae	Syntypistis
Callopistria japonibia	264.9	327.906	Noctuidae	Callopistria														Syntypistis viridipicta	456.435	446.277	Notodontidae	Syntypistis
Spaniocentra hollowayi	534.818	564.461	Geometridae	Spaniocentra														Sypnoides chinensis	2098.33	1712.5	Erebidae	Sypnoides
Epobeidia tigrata maxima	776	842.655	Geometridae	Epobeidia														Sypnoides pannosa	1363.33	1291.98	Erebidae	Sypnoides
Syntomoides imaon	383.118	448.547	Erebidae	Syntomoides														Talanga nympha	431.75	418.888	Crambidae	Talanga
Lipararchis tranquillalis	266.167	384.047	Crambidae	Lipararchis														Tamba lala	358.364	348.314	Erebidae	Tamba
Diarsia subtincta	1821.5	1759.48	Noctuidae	Diarsia														Tamba taiwana	2064.6	2241.94	Erebidae	Tamba
Xanthorhoe mediofascia	2317	1951.12	Geometridae	Xanthorhoe														Tanaoctenia haliaria	1812.03	1805.39	Geometridae	Tanaoctenia
Bastilla amygdalis	618.158	608.622	Erebidae	Bastilla														Tanaorhinus formosana	1371	1197.22	Geometridae	Tanaorhinus
Gandaritis sinicaria postalba	1383.67	1385.61	Geometridae	Gandaritis														Tanaorhinus viridiluteata	1090	1026.97	Geometridae	Tanaorhinus
Psilalcis albibasis	1738.31	1763.38	Geometridae	Psilalcis														Tarsolepis japonica	766.121	773.967	Notodontidae	Tarsolepis
Dooabia alia	2135.5	961.168	Geometridae	Dooabia														Tarsolepis taiwana	1131.85	1159.24	Notodontidae	Tarsolepis
Amyna punctum	616	648.952	Noctuidae	Amyna														Tasta argozana	1078.6	1023.88	Geometridae	Tasta
Arytrurides inornatus	1577.6	1503.71	Erebidae	Arytrurides														Teliphasa albifusa	308.083	446.48	Pyralidae	Teliphasa
Fodina contigua	284.458	250.044	Erebidae	Fodina														Teliphasa nubilosa	690.71	643.543	Pyralidae	Teliphasa
Macaldenia palumba	398.045	351.113	Erebidae	Macaldenia														Tethea consimilis c-album	1595.55	1590.06	Drepanidae	Tethea
Drepana pallida nigromaculata	1273.88	1224.42	Drepanidae	Drepana														Tethea oberthueri taiwana	1519.8	1487.79	Drepanidae	Tethea
Fascellina plagiata	1416.63	1427.15	Geometridae	Fascellina														Teulisna tumida	989.273	954.766	Erebidae	Teulisna
Agrius convolvuli	770	954.961	Sphingidae	Agrius														Thalassodes sp	784.25	663.259	Geometridae	Thalassodes
Sophta diplochorda	517.167	431.993	Erebidae	Sophta														Theretra latreillii lucasii	334	324.435	Sphingidae	Theretra
Agrotis ipsilon	804.697	920.361	Noctuidae	Agrotis														Theretra nessus	959.5	839.962	Sphingidae	Theretra
Cosmotriche discitincta discitincta	1950.56	1937.1	Lasiocampidae	Cosmotriche														Thosea sinensis	390.312	357.607	Limacodidae	Thosea
Corymica deducta	276	326.147	Geometridae	Corymica														Thyas coronata	893.105	842.97	Erebidae	Thyas
Calliteara angulata	726.6	832.19	Erebidae	Calliteara														Thyas juno	1136.33	1073.56	Erebidae	Thyas
Plagodis reticulata	2179	1788.14	Geometridae	Plagodis														Thyatira batis formosicola	426.2	1505.53	Drepanidae	Thyatira
Dindica polyphaenaria	652.192	655.229	Geometridae	Dindica														Timandra convectaria	371.308	438.788	Geometridae	Timandra
Laspeyria ruficeps	450.5	371.739	Erebidae	Laspeyria														Timandra extremaria	490.467	491.05	Geometridae	Timandra
Hoplodrina implacata	2173.2	1338.18	Noctuidae	Hoplodrina														Tiracola plagiata	1161.47	1090.8	Noctuidae	Tiracola
Mythimna changi	1687.29	1546.4	Noctuidae	Mythimna														Trabala vishnou guttata	877.722	875.392	Lasiocampidae	Trabala
Biston perclara	649.241	611.064	Geometridae	Biston														Trachea auriplena auriplena	1233.18	1181.63	Noctuidae	Trachea
Bradina aulacodialis	1203.67	606.292	Crambidae	Bradina														Traminda aventiaria	334.836	377.429	Geometridae	Traminda
Nothomiza flavicosta	1164.25	993.63	Geometridae	Nothomiza														Tridrepana arikana	793.172	803.116	Drepanidae	Tridrepana
Syntypistis cyanea cyanea	528.617	480.093	Notodontidae	Syntypistis														Tridrepana flava flava	814	743.079	Drepanidae	Tridrepana
Syntypistis perdix perdix	1869.57	1724.33	Notodontidae	Syntypistis														Tridrepana unispina	864.611	821.228	Drepanidae	Tridrepana
Artena dotata	543.901	555.013	Erebidae	Artena														Trisuloides sericea	646.586	590.429	Noctuidae	Trisuloides
Elophila turbata	310	412.008	Crambidae	Elophila														Triuncina brunnea	953.554	910.894	Bombycidae	Triuncina
Entomopteryx rubridisca	796.333	1128.91	Geometridae	Entomopteryx														Trotocraspeda divaricata	584.143	619.585	Geometridae	Trotocraspeda
Scedopla umbrosa	418.44	431.486	Erebidae	Scedopla														Tyana falcata	1554.5	933.887	Nolidae	Tyana
Iraga rugosa	466.214	410.757	Limacodidae	Iraga														Tyloptera bella ogatai	1479.5	1312.16	Geometridae	Tyloptera
Amraica asahinai	1004	880.374	Geometridae	Amraica														Tympanistes rubidorsalis	1525	355.124	Nolidae	Tympanistes
Chorodna ochreimacula	597.333	622.178	Geometridae	Chorodna														Tyspanodes hypsalis	618.7	579.36	Crambidae	Tyspanodes
Plusiopalpa adrasta shisa	906.667	813.623	Noctuidae	Plusiopalpa														Tyspanodes striata	902.947	994.69	Crambidae	Tyspanodes
Hipoepa fractalis	304.9	324.736	Erebidae	Hipoepa														Uliura infausta	1618.88	1466.59	Geometridae	Uliura
Rhamnosa uniformis	572.5	454.647	Limacodidae	Rhamnosa														Uresiphita quinquigera	434.529	398.845	Crambidae	Uresiphita
Ecliptopera rectilinea kanshinensis	375.1	601.185	Geometridae	Ecliptopera														Uresiphita tricolor	422.25	436.982	Crambidae	Uresiphita
Paramaxates taiwana	1547.5	1412.25	Geometridae	Paramaxates														Vamuna alboluteora	1348.55	1306.9	Erebidae	Vamuna
Horipsestis aenea aenea	700.818	1145.8	Drepanidae	Horipsestis														Vindusara moorei	835.273	862.259	Geometridae	Vindusara
Lyclene arcuata	378.618	384.54	Erebidae	Lyclene														Viridistria viridipicta	1271.4	1312.15	Noctuidae	Viridistria
Thosea sinensis	390.312	357.607	Limacodidae	Thosea														Warreniplema fumicosta	796	820.496	Uraniidae	Warreniplema
Pangrapta lunulata	329.25	311.464	Erebidae	Pangrapta														Westermannia elliptica elliptica	360.304	372.043	Nolidae	Westermannia
Alcis taiwanovariegata	1396.84	1393.19	Geometridae	Alcis														Xandrames latiferaria curvistriga	530.6	634.757	Geometridae	Xandrames
Ernolatia moorei	338	410.481	Bombycidae	Ernolatia														Xanthorhoe saturata	368.186	640.552	Geometridae	Xanthorhoe
Callyna contracta	1643.69	1535.23	Noctuidae	Callyna														Xenoplia trivialis	1406.1	1365.07	Geometridae	Xenoplia
Mecodina praecipua	330	450.584	Erebidae	Mecodina														Xenotrachea albidisca pseudodisca	624	683.759	Noctuidae	Xenotrachea
Lophoptera nama	408.333	378.365	Euteliidae	Lophoptera														Xylopolia fulvireniforma	2006.53	2029.28	Noctuidae	Xylopolia
Stenia charonialis	148	318.731	Crambidae	Stenia														Xylostola indistincta	1005.36	998.303	Noctuidae	Xylostola
Corgatha tornalis	173.5	766.76	Erebidae	Corgatha														Yashmakia suffusa	603	560.52	Geometridae	Yashmakia
Heotia vitessoides	642.5	394.826	Crambidae	Heotia														Zanclognatha subtriplex	341.2	282.027	Erebidae	Zanclognatha
Neotogaria saitonis saitonis	1496.67	1555.86	Drepanidae	Neotogaria														Zanclopera falcata	393.702	467.322	Geometridae	Zanclopera
Ditrigona conflexaria micronioides	1112	947.384	Drepanidae	Ditrigona														Ziridava kanshireiensis	547.893	592.741	Geometridae	Ziridava
Hypatima spathota	212.667	307.526	Gelechiidae	Hypatima														Zurobata vacillans	581.474	576.911	Erebidae	Zurobata
Calliteara arizana	1872.91	1810.35	Erebidae	Calliteara
Orgyia postica	277.735	263.552	Erebidae	Orgyia
Amerila astrea	523.062	491.566	Erebidae	Amerila
Thyas coronata	893.105	842.97	Erebidae	Thyas
Beara tortriciformis	475.871	494.303	Nolidae	Beara
Adrapsa quadrilinealis	274.76	218.882	Erebidae	Adrapsa
Ilema nachiensis	945	1168.35	Erebidae	Ilema
Eusabena miltochristalis	447.4	463.915	Crambidae	Eusabena
Cerynea igniaria	313.2	328.354	Erebidae	Cerynea
Somatina rosacea anaemica	644.63	665.92	Geometridae	Somatina
Prorodes mimicus	290.75	359.141	Crambidae	Prorodes
Callopistria delicata	917.138	895.938	Noctuidae	Callopistria
Psilalcis breta rantaizana	455.776	550.032	Geometridae	Psilalcis
Paracymoriza nigra	372.333	425.16	Crambidae	Paracymoriza
Kamalia tattakana	1121.5	871.405	Notodontidae	Kamalia
Tanaoctenia haliaria	1812.03	1805.39	Geometridae	Tanaoctenia
Dura alba	542.667	997.638	Erebidae	Dura
Formofentonia orbifer rotundata	1175.73	1106.74	Notodontidae	Formofentonia
Antitrygodes divisaria perturbatus	388.767	352.527	Geometridae	Antitrygodes
Loxioda similis	833.333	846.171	Erebidae	Loxioda
Amblychia moltrechti	2214.5	1949.95	Geometridae	Amblychia
Pareclipsis umbrata	722.375	826.85	Geometridae	Pareclipsis
Ecliptopera muscicolor allobathra	1981.5	1921.78	Geometridae	Ecliptopera
Orthopygia nannodes	223	726.053	Pyralidae	Orthopygia
Eilicrinia flava	423.189	422.562	Geometridae	Eilicrinia
Bastilla joviana joviana	327.3	435.844	Erebidae	Bastilla
Spodoptera pecten	295.227	588.574	Noctuidae	Spodoptera
Lemyra wernerthomasi	2155.25	1641.75	Erebidae	Lemyra
Monema rubriceps	348.757	335.358	Limacodidae	Monema
Endotricha consocia	283.154	280.688	Pyralidae	Endotricha
Callopistria deflexusa	746	740.945	Noctuidae	Callopistria
Arna bipunctapex	228.4	486.779	Erebidae	Arna
Dolbina inexacta	716.556	723.429	Sphingidae	Dolbina
Mythimna yu	334.4	508.219	Noctuidae	Mythimna
Eustroma changi	1277.5	1243.11	Geometridae	Eustroma
Pylargosceles steganioides limbaria	348.333	702.523	Geometridae	Pylargosceles
Gadirtha inexacta	785.25	692.367	Nolidae	Gadirtha
Elusa ustula	363.441	377.78	Noctuidae	Elusa
Antigastra catalaunalis	548.6	456.77	Crambidae	Antigastra
Comibaena cassidara	585.5	625.038	Geometridae	Comibaena
Bertula abjudicalis	325	271.404	Erebidae	Bertula
Lophobates inchoata	709.621	718.514	Geometridae	Lophobates
Tiracola plagiata	1161.47	1090.8	Noctuidae	Tiracola
Phthonandria atrilineata cuneilinearia	287.444	590.611	Geometridae	Phthonandria
Uresiphita quinquigera	434.529	398.845	Crambidae	Uresiphita
Maliattha signifera	330.571	355.317	Noctuidae	Maliattha
Susica sinensis	356	343.169	Limacodidae	Susica
Ethmia lineatonotella	937.071	875.906	Depressariidae	Ethmia
Talanga nympha	431.75	418.888	Crambidae	Talanga
Cnaphalocrocis medinalis	953.75	679.275	Crambidae	Cnaphalocrocis
Lyclene acteola	643.588	874.168	Erebidae	Lyclene
Mythimna epieixelus	420.857	815.752	Noctuidae	Mythimna
Eublemma terminimaculata	481	253.635	Erebidae	Eublemma
Hadennia hisbonalis	586.176	629.375	Erebidae	Hadennia
Pericyma cruegeri	311.667	442.54	Erebidae	Pericyma
Luxiaria costinota	893.688	898.102	Geometridae	Luxiaria
Abaciscus alishanensis	1070.29	893.941	Geometridae	Abaciscus
Psilogramma increta	637.5	701.503	Sphingidae	Psilogramma
Maxates glaucaria	2300	2009.11	Geometridae	Maxates
Ecliptopera benigna	680.286	638.348	Geometridae	Ecliptopera
Sympis rufibasis	263.495	252.436	Erebidae	Sympis
Lipomelia subusta	839.333	536.846	Geometridae	Lipomelia
Eugoa cernyi	732.429	875.291	Erebidae	Eugoa
Langia zenzeroides formosana	1169.06	1280.61	Sphingidae	Langia
Xylopolia fulvireniforma	2006.53	2029.28	Noctuidae	Xylopolia
Palirisa cervina formosana	1736.31	1741.35	Eupterotidae	Palirisa
Tambana subflava	1756.14	1707.14	Noctuidae	Tambana
Eumeta pryeri	398.783	412.609	Psychidae	Eumeta
Arctioblepsis rubida	278.37	248.153	Pyralidae	Arctioblepsis
Doratoptera lutea	1138.82	1107.81	Geometridae	Doratoptera
Sypnoides pannosa	1363.33	1291.98	Erebidae	Sypnoides
Scopelodes contractus	359.857	516.006	Limacodidae	Scopelodes
Schistophyle falcifera	872.25	810.071	Geometridae	Schistophyle
Nola marginata	394.5	860.238	Nolidae	Nola
Auchmis inextricata	2117.29	1954.41	Noctuidae	Auchmis
Palpita asiaticalis	535	658.098	Crambidae	Palpita
Erebus ephesperis	360.069	379.891	Erebidae	Erebus
Amata wilemani	1856.89	1801.21	Erebidae	Amata
Macrocilix mysticata flavotincta	1584.17	1360.72	Drepanidae	Macrocilix
Cirrhochrista spissalis	252.5	192.69	Crambidae	Cirrhochrista
Garudinia bimaculata	277.81	292.088	Erebidae	Garudinia
Ophiusa trapezium	436	623.791	Erebidae	Ophiusa
Dictyestra dissecta	219.5	475.367	Noctuidae	Dictyestra
Bastilla praetermissa	541.281	579.127	Erebidae	Bastilla
Paliga celatalis	755	456.127	Crambidae	Paliga
Cleora contiguata contiguata	532.6	381.494	Geometridae	Cleora
Euproctis sericea	1832.36	1700.5	Erebidae	Euproctis
Aglaomorpha histrio formosana	482.375	475.374	Erebidae	Aglaomorpha
Bombyx mandarina formosana	383.559	390.408	Bombycidae	Bombyx
Aplotelia diplographa	490.833	619.019	Euteliidae	Aplotelia
Mocis frugalis	203.326	215.605	Erebidae	Mocis
Paracymoriza vagalis	224.429	232.858	Crambidae	Paracymoriza
Herochroma cristata	383.25	554.949	Geometridae	Herochroma
Psyra spurcataria	2092.11	1433.74	Geometridae	Psyra
Cyclidia substigmaria substigmaria	1187.17	1052.15	Drepanidae	Cyclidia
Bocula xanthostola	496.267	714.727	Erebidae	Bocula
Dindica kishidai	1014.65	1043.11	Geometridae	Dindica
Xenoplia trivialis	1406.1	1365.07	Geometridae	Xenoplia
Erebus gemmans	1266.29	1029.88	Erebidae	Erebus
Pleuroptya quadrimaculalis	629.273	712.314	Crambidae	Pleuroptya
Adrapsoides reticulatis	2067	1480.59	Erebidae	Adrapsoides
Maruca amboinalis	509.714	817.127	Crambidae	Maruca
Spilarctia subcarnea	229.014	281.88	Erebidae	Spilarctia
Narosoideus vulpinus	508.941	578.957	Limacodidae	Narosoideus
Diduga flavicostata	204.333	258.161	Erebidae	Diduga
Agrotis taiwana	1947.86	1720.38	Noctuidae	Agrotis
Comostola laesaria	407.455	393.946	Geometridae	Comostola
Tarsolepis taiwana	1131.85	1159.24	Notodontidae	Tarsolepis
Ercheia niveostrigata	486.182	1100.59	Erebidae	Ercheia
Xyleutes strix	311.08	419.696	Cossidae	Xyleutes
Parapercnia giraffata	876.333	891.399	Geometridae	Parapercnia
Zanclognatha nigrisigna	180.333	253.883	Erebidae	Zanclognatha
Lemyra rhodophilodes	421.529	329.468	Erebidae	Lemyra
Perciana taiwana	1791.1	1831.1	Erebidae	Perciana
Pingasa ruginaria pacifica	402.645	374.033	Geometridae	Pingasa
Thalassodes sp	784.25	663.259	Geometridae	Thalassodes
Hypena longipennis	1487.93	1293.12	Erebidae	Hypena
Protarchella nivis	1283.67	297.874	Tortricidae	Protarchella
Pelagodes subquadraria	609.75	663.353	Geometridae	Pelagodes
Sarcinodes mongaku	713	845.777	Geometridae	Sarcinodes
Rotunda rotundapex	1220	1070.15	Bombycidae	Rotunda
Chrysodeixis taiwani	1430.09	1176.38	Noctuidae	Chrysodeixis
Stauropus alternus alternus	302.667	385.949	Notodontidae	Stauropus
Lophontosia fusca	801	678.369	Notodontidae	Lophontosia
Phazaca theclatus	245	844.937	Uraniidae	Phazaca
Teulisna tumida	989.273	954.766	Erebidae	Teulisna
Pingasa alba alba	57.6667	504.09	Geometridae	Pingasa
Acosmeryx naga naga	1164.2	1082.58	Sphingidae	Acosmeryx
Dactylioglypha tonica	262.5	396.875	Tortricidae	Dactylioglypha
Acmeshachia gigantea	1585.21	1557.26	Notodontidae	Acmeshachia
Arichanna sinica refracta	2276.75	2116.6	Geometridae	Arichanna
Tyspanodes hypsalis	618.7	579.36	Crambidae	Tyspanodes
Garaeus apicata formosanus	1119.98	1027.29	Geometridae	Garaeus
Hemistola orbiculosa	817.333	639.055	Geometridae	Hemistola
Ctenoplusia limbirena	1004	859.524	Noctuidae	Ctenoplusia
Bocula diffisa	470.095	406.111	Erebidae	Bocula
Rhagastis castor formosana	748.071	708.788	Sphingidae	Rhagastis
Ercheia umbrosa	1542.1	1181.11	Erebidae	Ercheia
Cania heppneri	339.145	335.225	Limacodidae	Cania
Hypena trigonalis	647.667	657.923	Erebidae	Hypena
Aedia leucomelas	607.947	576.354	Noctuidae	Aedia
Barsine sauteri	538.467	474.775	Erebidae	Barsine
Phalga clarirena	878.667	632.318	Euteliidae	Phalga
Idaea egenaria	1027	531.462	Geometridae	Idaea
Krananda latimarginaria	493.143	487.574	Geometridae	Krananda
Hyblaea puera	514	760.302	Hyblaeidae	Hyblaea
Comibaena delicatior	749.833	691.78	Geometridae	Comibaena
Anacronicta nitida	1293.5	862.257	Noctuidae	Anacronicta
Miresa fulgida	416.794	457.191	Limacodidae	Miresa
Pseudocollix hyperythra catalalia	610.667	399.369	Geometridae	Pseudocollix
Conistra anonyma	2141.75	2133.48	Noctuidae	Conistra
Rusicada privata	829.833	783.501	Erebidae	Rusicada
Hipoepa biasalis	311.962	317.923	Erebidae	Hipoepa
Odontopera insulata insulata	2128.27	2017.61	Geometridae	Odontopera
Oruza albigutta	278.5	801.989	Erebidae	Oruza
Menophra anaplagiata	1124.72	1223.24	Geometridae	Menophra
Ctenoplusia kosemponensis	967.5	929.384	Noctuidae	Ctenoplusia
Trisuloides sericea	646.586	590.429	Noctuidae	Trisuloides
Miltochrista convexa	398.929	360.077	Erebidae	Miltochrista
Lixa productalis taiwana	289.25	395.769	Pyralidae	Lixa
Trichoplites albimaculosa	2300	2120.25	Geometridae	Trichoplites
Brahmaea wallichii insulata	1598	1519.72	Brahmaeidae	Brahmaea
Bagada poliomera	321	347.103	Noctuidae	Bagada
Ophiusa tirhaca	1020.7	796.815	Erebidae	Ophiusa
Callopistria duplicans	554.5	875.54	Noctuidae	Callopistria
Bertula hadenalis persimilis	438.077	552.517	Erebidae	Bertula
Hypena ophiusoides	1076.25	1096.37	Erebidae	Hypena
Lophophleps purpurea	256.111	297.741	Geometridae	Lophophleps
Paracolax pryeri	846.8	794.562	Erebidae	Paracolax
Axylia putris triseriata	1387.5	1378.49	Noctuidae	Axylia
Avatha chinensis	1507.02	1462.9	Erebidae	Avatha
Atacira lyncestides	245	389.058	Euteliidae	Atacira
Teliphasa albifusa	308.083	446.48	Pyralidae	Teliphasa
Uliura infausta	1618.88	1466.59	Geometridae	Uliura
Botyodes caldusalis	466.125	449.429	Crambidae	Botyodes
Arichanna pryeraria	1858.87	1837.48	Geometridae	Arichanna
Chusaris nigromaculata	574.2	413.221	Erebidae	Chusaris
Tanaorhinus viridiluteata	1090	1026.97	Geometridae	Tanaorhinus
Fentonia baibarana	825.105	838.687	Notodontidae	Fentonia
Tridrepana unispina	864.611	821.228	Drepanidae	Tridrepana
Lamprystica purpurata	245	347.993	Oecophoridae	Lamprystica
Westermannia elliptica elliptica	360.304	372.043	Nolidae	Westermannia
Karana gemmifera	1844.4	1813.24	Noctuidae	Karana
Mocis annetta	1004	1445.6	Erebidae	Mocis
Eucyclodes gavissima aphrodite	1977.5	1018.01	Geometridae	Eucyclodes
Anisoneura salebrosa	495.562	540.673	Erebidae	Anisoneura
Comibaena procumbaria	340.348	438.403	Geometridae	Comibaena
Rachiades lichenicolor albimaculata	1059.22	914.114	Notodontidae	Rachiades
Ourapteryx changi	1526	1420.65	Geometridae	Ourapteryx
Gargela renatusalis	541.75	428.841	Crambidae	Gargela
Jodis sp	1443	974.821	Geometridae	Jodis
Aroana baliensis	471.571	728.058	Erebidae	Aroana
Scopula kagiata	1376.4	873.591	Geometridae	Scopula
Eospilarctia nehallenia baibarensis	2013.5	1907.49	Erebidae	Eospilarctia
Barsine horishanella	553.615	592.041	Erebidae	Barsine
Pogonopygia pavida pavida	1182.89	1187.7	Geometridae	Pogonopygia
Euplexidia pallidivirens	2115.85	2115.86	Noctuidae	Euplexidia
Epipsestis bilineata pallida	2289	2283.7	Drepanidae	Epipsestis
Menophra taiwana	742.786	827.959	Geometridae	Menophra
Macrobrochis gigas	420.119	379.615	Erebidae	Macrobrochis
Phlossa conjuncta	290.545	324.261	Limacodidae	Phlossa
Paradarisa chloauges chloauges	1206.42	1358.29	Geometridae	Paradarisa
Dendrolimus punctatus	1070.43	1221.52	Lasiocampidae	Dendrolimus
Teliphasa nubilosa	690.71	643.543	Pyralidae	Teliphasa
Lebeda nobilis	452.357	520.116	Lasiocampidae	Lebeda
Pleuroptya deficiens	978.526	875.242	Crambidae	Pleuroptya
Hypena cervinalis	1541.75	1371.38	Erebidae	Hypena
Trichosea diffusa	2082.86	1868.92	Noctuidae	Trichosea
Mecodina cineracea	417.5	498.748	Erebidae	Mecodina
Notonagemia analis gressitti	632.385	680.61	Sphingidae	Notonagemia
Micronia aculeata	167.158	204.538	Uraniidae	Micronia
Hypochrosis rufescens	1844.7	1915.11	Geometridae	Hypochrosis
Dysstroma sikkimensis	1623.33	1928.21	Geometridae	Dysstroma
Simplicia simplicissima	425.867	392.268	Erebidae	Simplicia
Penicillaria jocosatrix	724	913.311	Euteliidae	Penicillaria
Odonestis bheroba formosae	724.286	726.064	Lasiocampidae	Odonestis
Endotricha metacuralis	1988.38	1849.6	Pyralidae	Endotricha
Hemiscopis cinereum	1002	400.442	Crambidae	Hemiscopis
Racotis boarmiaria	590.769	853.405	Geometridae	Racotis
Ceratonema wilemani	115.667	420.326	Limacodidae	Ceratonema
Lyclene alikangiae	711.209	700.112	Erebidae	Lyclene
Cleora sp	256	490.231	Geometridae	Cleora
Eoophyla gibbosalis	331.61	266.12	Crambidae	Eoophyla
Ilema olivacea	539.17	486.084	Erebidae	Ilema
Phazaca kosemponicola	433.357	381.393	Uraniidae	Phazaca
Bocula caradrinoides	1088.36	1005.61	Erebidae	Bocula
Yashmakia suffusa	603	560.52	Geometridae	Yashmakia
Piletocera aegimiusalis	426.529	321.615	Crambidae	Piletocera
Epipsestis meilingchani	2268.86	2183.01	Drepanidae	Epipsestis
Pleuroptya iopasalis	276.68	261.223	Crambidae	Pleuroptya
Metallaxis semiustus	448.333	826.228	Geometridae	Metallaxis
Rivula basalis	852.333	663.231	Erebidae	Rivula
Dudusa nobilis	611.235	609.933	Notodontidae	Dudusa
Acronicta intermedia	785	1003.48	Noctuidae	Acronicta
Hypena bicoloralis	1040	993.819	Erebidae	Hypena
Rikiosatoa mavi	1613.38	1598.11	Geometridae	Rikiosatoa
Callopistria guttulalis	298.6	400.612	Noctuidae	Callopistria
Panolis variegatoides	2127.96	1927.79	Noctuidae	Panolis
Nola punctilineata	549	653.746	Nolidae	Nola
Chrysodeixis eriosoma	675	695.808	Noctuidae	Chrysodeixis
Circobotys aurealis	377.083	353.396	Crambidae	Circobotys
Bastilla arcuata	360.684	347.758	Erebidae	Bastilla
Polyptychus chinensis	799.333	806.072	Sphingidae	Polyptychus
Orthaga olivacea	412.2	447.636	Pyralidae	Orthaga
Siccia taiwana	772	661.163	Erebidae	Siccia
Nyctycia endoi endoi	2149.5	1826.29	Noctuidae	Nyctycia
Hampsonella arizana	1341.12	1011.59	Limacodidae	Hampsonella
Hemipsilia coavestis	2218.89	2114.72	Erebidae	Hemipsilia
Cephena costata	380	359.374	Erebidae	Cephena
Ambulyx sericeipennis	666.818	744.857	Sphingidae	Ambulyx
Scopula propinquaria	268.4	877.09	Geometridae	Scopula
Aurana vinaceella	624.5	604.612	Pyralidae	Aurana
Callidula attenuata	819	621.026	Callidulidae	Callidula
Dysaethria suisharyonis	2206.14	1375.07	Uraniidae	Dysaethria
Agaraeus discolor	767.667	809.036	Geometridae	Agaraeus
Calyptra minuticornis bisacutum	529.833	474.643	Erebidae	Calyptra
Vanlangia castanea	1071.29	875.929	Limacodidae	Vanlangia
Oglasa costimacula	284.304	321.462	Erebidae	Oglasa
Olene mendosa	1114.46	854.275	Erebidae	Olene
Hypena iconicalis	700.724	769.511	Erebidae	Hypena
Tethea consimilis c-album	1595.55	1590.06	Drepanidae	Tethea
Hydatocapnia gemina	644.652	670.048	Geometridae	Hydatocapnia
Hypospila bolinoides	500.852	504.879	Erebidae	Hypospila
Opisthograptis moelleri	1714.07	1690.94	Geometridae	Opisthograptis
Euproctis karapina	1427	1006.24	Erebidae	Euproctis
Albara reversaria opalescens	570.964	548.365	Drepanidae	Albara
Spilarctia wilemani	946.913	887.184	Erebidae	Spilarctia
Naxidia punctata	1762.22	1600.29	Geometridae	Naxidia
Scriptoplusia nigriluna	252	577.789	Noctuidae	Scriptoplusia
Nevrina procopia	600.26	576.517	Crambidae	Nevrina
Dierna strigata	380.5	414.784	Erebidae	Dierna
Eospilarctia formosana	2278.62	2135.04	Erebidae	Eospilarctia
Acosmerycoides harterti	400.273	390.064	Sphingidae	Acosmerycoides
Herochroma baibarana	692.692	666.75	Geometridae	Herochroma
Catoria olivescens	546.5	514.969	Geometridae	Catoria
Acolutha pulchella semifulva	1193.5	709.135	Geometridae	Acolutha
Higena trichosticha	491	745.801	Notodontidae	Higena
Pantana ochripalpis	528.727	1018.16	Erebidae	Pantana
Anuga multiplicans	637.333	670.17	Euteliidae	Anuga
Demonarosa rufotessellata subrosea	645	577.391	Limacodidae	Demonarosa
Callibotys carapina	593.667	503.213	Crambidae	Callibotys
Adrapsa simplex	683.84	588.804	Erebidae	Adrapsa
Lophoptera squammigera	468.595	531.413	Euteliidae	Lophoptera
Ischyja manlia	1034.94	857.203	Erebidae	Ischyja
Ghoria subpurpurea	2171.25	1959.68	Erebidae	Ghoria
Hyalobole taiwanensis	2297.4	2001.34	Noctuidae	Hyalobole
Cyclodes omma	397.444	338.579	Noctuidae	Cyclodes
Parasa consocia	421.238	414.27	Limacodidae	Parasa
Bastilla acuta acuta	1367.33	1093.58	Erebidae	Bastilla
Andraca yauichui	2100.75	1624.32	Endromidae	Andraca
Ctenoplusia furcifera furcifera	658.2	861.948	Noctuidae	Ctenoplusia
Diarsia sinuosa	1527.6	1776.37	Noctuidae	Diarsia
Hypocala violacea	1038.67	1023.81	Erebidae	Hypocala
Disparia wilemani	790.333	819.427	Notodontidae	Disparia
Chorodna creataria	674.173	687.973	Geometridae	Chorodna
Spilarctia subtestacea	366.5	443.867	Erebidae	Spilarctia
Hypena perspicua	1283.34	1153.04	Erebidae	Hypena
Zurobata vacillans	581.474	576.911	Erebidae	Zurobata
Metaphoenia incongrualis	302.714	310.043	Erebidae	Metaphoenia
Horipsestis mushana mushana	1305.5	1023.6	Drepanidae	Horipsestis
Conistra takasago	1950.67	2137.33	Noctuidae	Conistra
Lymantria umbrifera	1698.6	1565.17	Erebidae	Lymantria
Trilocha varians	98.8519	131.022	Bombycidae	Trilocha
Paraona staudingeri formosana	1240.42	1241.14	Erebidae	Paraona
Ericeia pertendens	895	349.078	Erebidae	Ericeia
Brunia antica	317.364	450.805	Erebidae	Brunia
Lemyra alikangensis	453.725	406.947	Erebidae	Lemyra
Kerala lentiginosa	1892.9	1727.28	Nolidae	Kerala
Orthosia reticulata fuscovestita	2280	2007.24	Noctuidae	Orthosia
Harutaea flavizona	773	918.839	Geometridae	Harutaea
Pygospila tyres	1353.42	1248.18	Crambidae	Pygospila
Menophra nakajimai	1811.33	1223.65	Geometridae	Menophra
Nyctemera carissima formosana	502.855	461.767	Erebidae	Nyctemera
Blenina senex	1285	1299.06	Nolidae	Blenina
Clavipalpula aurariae formosana	2165.69	1446.26	Noctuidae	Clavipalpula
Syntypistis umbrosa	707.2	816.705	Notodontidae	Syntypistis
Catocala wushensis	2199	1757.5	Erebidae	Catocala

## Sheet: Fig3
Panel a					Panel b
Species	MDS1	MDS2	Elevation		Assemblage	Image feature pairwise cosine distance
Zythos avellanea	0.512442	-0.137634	418		A	0.408076
Leucophlebia lineata	0.464051	0.190934	168		A	0.610879
Karana hoenei marcida	-0.258949	-0.318536	1018		A	0.670827
Koyaga viriditincta	-0.144925	0.274376	1900		A	0.527672
Samia wangi	0.420846	0.188626	418		A	0.393713
Heterolocha coccinea	-0.301463	-0.200987	312		A	0.436072
Hyposada fasciosa	0.421112	-0.13691	278		A	0.4389
Callopistria delicata	-0.293152	-0.167639	2287		A	0.463672
Apithecia viridata wilemani	-0.154477	0.258377	1900		A	0.497287
Plusiopalpa adrasta shisa	-0.224406	-0.145754	245		A	0.419216
Alcis hyberniata	-0.141074	0.29864	2300		A	0.624955
Milionia zonea pryeri	-0.172793	-0.492546	428		A	0.534993
Saturnia pyretorum pearsoni	0.308532	-0.449434	37		A	0.52206
Adrapsa mediana	0.454087	-0.155006	245		A	0.522699
Diplurodes vestita fuscovestita	-0.276645	0.155965	2287		A	0.524389
Syncosmia bicornuta bicornuta	-0.256679	-0.17579	1018		A	0.409066
Addaea polyphoralis	0.462508	-0.0327428	245		A	0.650424
Glyphodes actorionalis	0.311267	0.0825627	428		A	0.532668
Ghoria bani	-0.117895	0.222908	1721		A	0.599097
Deileptenia rimosaria	-0.1501	0.298927	2300		A	0.372525
Rhagastis castor formosana	-0.207962	-0.245472	1427		A	0.474899
Camptomastix hisbonalis	0.378332	0.00954481	670		A	0.4952
Alcis postlurida	-0.151093	0.350336	2300		A	0.491743
Xenortholitha corioidea	-0.12791	0.224073	2300		A	0.549869
Dipterygina indica	-0.252348	-0.0150044	1220		A	0.417815
Katha sp	-0.102451	0.182503	2287		A	0.436582
Meganola tesselata	0.443043	-0.0337249	245		A	0.390649
Phthonoloba viridifasciata	-0.22806	-0.269144	1220		A	0.519373
Evecliptopera decurrens acreta	-0.1547	0.198163	2287		A	0.422236
Epobeidia tigrata maxima	-0.269993	-0.31924	1004		A	0.696511
Mythimna separata	-0.239171	-0.261374	245		A	0.549834
Karana gemmifera	-0.137129	0.31758	2082		A	0.445187
Corymica pryeri	-0.367094	-0.109265	1427		A	0.553996
Biston perclara	-0.252673	-0.462597	549		A	0.498457
Pseudosphetta moorei	0.388222	0.0404076	161		A	0.386377
Achaea serva	-0.0515519	-0.359087	245		A	0.526527
Ourapteryx ramosa	-0.12086	0.342658	2287		A	0.426345
Lophoptera hemithyris	0.327197	-0.0752768	245		A	0.362317
Paracymoriza cataclystalis	0.00566885	0.324314	312		A	0.452456
Bertula hadenalis persimilis	0.298599	-0.0392298	549		A	0.564075
Teratoglaea hohuanshanensis	-0.1098	0.313803	2470		A	0.399788
Hypersypnoides punctosa	-0.173981	0.178119	1220		A	0.489933
Maikona yazakii	-0.165979	0.228493	1900		A	0.467942
Harpyia formosicola	-0.132397	0.386996	1721		A	0.568258
Arichanna postflava	-0.0981583	0.295449	2234		A	0.414996
Comocritis albicapilla	0.399223	0.0494331	549		A	0.528681
Pantydia metaspila	0.479698	-0.0407741	296		A	0.435421
Hypena trigonalis	-0.15707	-0.248436	245		A	0.387961
Pagyda nebulosa	-0.143335	0.281387	2287		A	0.504849
Triphaenopsis jezoensis	-0.140774	0.224266	2300		A	0.471008
Oglasa sordida	0.393667	-0.0846115	296		A	0.430244
Nacoleia biformis	0.383661	0.0553606	670		A	0.454508
Hypomecis percnioides	-0.262528	0.18235	1721		A	0.428622
Xanthorhoe curcumata	-0.148133	0.27202	1721		A	0.473865
Ctenoplusia agnata	-0.191963	-0.0253116	1112		A	0.394166
Thyas juno	-0.389809	0.0455818	1427		A	0.466957
Evonima ochritincta	0.519996	0.0128494	245		A	0.413889
Acosmeryx castanea	-0.0763273	-0.412838	245		A	0.366141
Norracoides basinotata	0.154558	-0.2657	750		A	0.64883
Idaea egenaria	-0.217378	-0.078196	549		A	0.326137
Rhagastis mongoliana	0.0763935	-0.185947	750		A	0.506713
Oruza semilux	0.420059	-0.145897	51		A	0.447779
Descoreba simplex	-0.289922	-0.0711736	1041		A	0.452853
Tanaorhinus formosana	-0.229401	0.199545	750		A	0.70079
Mangina argus	0.414282	-0.530634	312		A	0.481385
Amata lucerna	0.0845799	-0.129843	1000		A	0.491786
Utetheisa fractifascia	0.274065	-0.620319	161		A	0.538122
Psidopala pennata	-0.132098	0.38264	2464		A	0.638827
Microselene mopsa	0.381676	-0.00540108	390		A	0.431455
Eressa confinis finitima	0.308756	-0.518966	1004		A	0.750717
Carminibotys carminalis	-0.179891	0.285461	2234		A	0.529736
Arichanna picaria	-0.138005	0.363344	1721		A	0.442862
Myrioblephara simplaria simplaria	-0.141903	0.268574	1900		A	0.499455
Mythimna yu	0.398122	-0.0761193	390		A	0.461364
Calliteara saitonis	-0.259021	-0.244103	51		A	0.544472
Alcis tayulina	-0.150069	0.304894	2300		A	0.529588
Siglophora ferreilutea	-0.356637	-0.14635	1000		A	0.463794
Heterophleps violescens	0.154463	-0.346658	245		A	0.527962
Calliteara angulata	-0.211453	-0.265834	750		A	0.513821
Ambulyx semiplacida	-0.145851	0.194726	2287		A	0.414978
Rhagastis binoculata	0.357082	0.0382147	390		A	0.648053
Scopula attentata	-0.281282	-0.145053	1721		A	0.418236
Alloasteropetes olivacea	-0.21137	0.243668	1900		A	0.669105
Lyclene alikangiae	-0.304159	-0.381647	532		A	0.460835
Mesolia bipunctella	0.469269	-0.0964616	245		A	0.511197
Agrocholorta taiwanawae	-0.164277	0.148942	1112		A	0.475838
Lymantria sinica	-0.279654	-0.237537	245		A	0.404303
Menophra taiwana	-0.0343636	-0.265488	532		A	0.438121
Tasta argozana	-0.276658	0.0424262	670		A	0.450818
Thinopteryx crocoptera assamensis	0.0207099	-0.43847	278		A	0.506849
Hyalobole kononenkoi	-0.139805	0.246589	2287		A	0.619345
Scopula kagiata	-0.253671	0.12081	1000		A	0.450305
Chandata taiwana	-0.163713	0.271511	2300		A	0.559489
Arcesis threnodes	-0.219176	0.00658419	1900		A	0.46096
Lampropteryx synthetica	-0.128024	0.230533	2300		A	0.577921
Arichanna ochrivena	-0.179429	0.312178	2300		A	0.601846
Dipterygina cupreotincta	-0.238047	-0.10516	37		A	0.383433
Perinaenia mingchyrica	-0.178117	0.277642	2287		A	0.468774
Stauropus teikichiana teikichiana	-0.269635	-0.276721	1004		A	0.430988
Euproctis sericea	-0.170348	0.357809	2300		A	0.443935
Trisuloides sugii	-0.260177	-0.408917	670		A	0.411875
Phalera flavescens flavescens	-0.255907	-0.381969	245		A	0.464334
Pingasa ruginaria pacifica	0.265626	-0.251232	390		A	0.500847
Archips formosanus	0.336664	-0.12602	245		A	0.433912
Timandra dichela	0.526433	0.0970137	168		A	0.412498
Diarsia subtincta	-0.133318	0.19623	2300		A	0.667981
Herochroma baibarana	-0.31937	-0.206782	670		A	0.655766
Arasada pyraliformis	0.435615	0.00687918	750		A	0.292658
Manoba tristicta	-0.164126	0.194368	549		A	0.346252
Mocis undata	0.393236	0.0629501	168		A	0.287407
Ercheia niveostrigata	0.236144	-0.0743109	100		A	0.446845
Speidelia formosa	-0.152113	0.244702	2300		A	0.223987
Clelea formosana	0.425673	0.0933975	302		A	0.323744
Mythimna argentata	0.400467	-0.104458	312		A	0.286819
Lygniodes hypoleuca	-0.264399	-0.16497	312		A	0.672789
Euthrix nigropuncta	-0.253458	-0.0728733	1427		A	0.273364
Pangrapta lunulata	0.396184	-0.0702017	549		A	0.209516
Macroglossum fritzei	-0.260181	-0.23255	670		A	0.272871
Sauris angustifasciata	-0.12228	0.24803	2082		A	0.629566
Polyptychus chinensis	-0.253211	-0.264522	1004		A	0.286498
Teliphasa nubilosa	-0.249644	-0.267302	245		A	0.688977
Macrobarasa xantholopha	-0.2514	0.0489877	1220		A	0.425138
Pidorus atratus	0.262041	-0.120631	390		A	0.404298
Marumba gaschkewitschii gressitti	-0.236798	0.154663	1004		A	0.314099
Dichomeris trilobella	0.419255	-0.0425823	245		A	0.337705
Herculia pelasgalis	0.0665812	-0.412307	549		A	0.292054
Ptilodon saturata	-0.255516	-7.62312e-05	1220		A	0.256212
Hylophilodes tsukusensis	-0.303118	-0.0245889	1721		A	0.343532
Dindica kishidai	-0.255874	0.0332031	549		A	0.415963
Plagodis reticulata	-0.200813	0.222715	2300		A	0.350456
Peridroma saucia	-0.177566	0.128239	2234		A	0.263879
Psyra conferta	-0.14856	0.224626	1721		A	0.28875
Comibaena cassidaria	0.486587	-0.19844	161		A	0.286619
Hypocala subsatura	-0.355854	-0.0361651	2287		A	0.602945
Magusa tenebrosa	-0.236802	-0.110836	1004		A	0.624833
Agathia laetata	0.384848	0.14083	1004		A	0.207719
Chlorodontopera taiwana	-0.374848	-0.142333	245		A	0.352843
Panilla costipunctata	-0.244371	-0.0654268	1900		A	0.378283
Horithyatira decorata takamukui	-0.184942	0.272106	1721		A	0.26085
Conilepia nigricosta paiwan	0.484462	0.191525	644		A	0.282601
Pleuroptya quadrimaculalis	-0.0643538	-0.250921	1900		A	0.379478
Anectropis semifascia	-0.154563	0.209679	2234		A	0.262143
Parasa shirakii	-0.212879	-0.240405	1721		A	0.397402
Eoophyla gibbosalis	0.435602	0.120726	296		A	0.406285
Maliattha picata	0.119988	-0.264106	245		A	0.301295
Perinaenia mingchyrica	-0.183384	0.254217	2234		A	0.337418
Callopistria deflexusa	-0.267599	-0.271114	670		A	0.232533
Xandrames dholaria	-0.178442	0.253593	1004		A	0.465231
Barsine fuscozonata	-0.119422	0.371192	2287		A	0.248421
Mythimna hannemanni	-0.166222	0.330293	2082		A	0.291212
Brunia antica	0.493774	0.187659	1000		A	0.350677
Ninodes watanabei	0.415741	0.131607	37		A	0.213792
Sarbanissa interposita	-0.0817519	0.289863	1525		A	0.263904
Herochroma supraviridaria	-0.146991	0.274325	418		A	0.30139
Nechesia albodentata	0.397083	-0.0946064	245		A	0.264282
Hydrillodes nilgirialis	-0.206061	-0.270874	1220		A	0.261784
Glauconoe deductalis	0.436723	-0.089952	245		A	0.539175
Arcte coerula	-0.316321	0.0646983	245		A	0.249452
Aedia flavescens	-0.159246	-0.194304	750		A	0.302051
Hypocala andamana	0.366154	0.075346	310		A	0.245083
Dooabia alia	-0.0718722	0.213881	1721		A	0.243655
Clostera restitura	0.200417	-0.139968	278		A	0.509437
Wernya rufifasciata	-0.117158	0.340204	2300		A	0.67269
Nola formosalesa	-0.2299	0.0943898	1004		A	0.352524
Heterostegania lunulosa	-0.173015	0.267827	2287		A	0.299384
Zurobata vacillans	0.360405	0.00035651	245		A	0.25014
Scopelodes contractus	0.322884	0.0141693	100		A	0.327936
Corymica spatiosa	-0.274701	-0.378295	750		A	0.649729
Hypocala deflorata	-0.419928	-0.0698719	2300		A	0.308904
Erebus gemmans	-0.222054	-0.097576	245		A	0.277502
Hamodes propitia	-0.29124	-0.334713	750		A	0.35014
Hydrillodes gravatalis	0.46678	-0.043815	245		A	0.693091
Ethmia octanoma	-0.238734	-0.165281	1004		A	0.448753
Ourapteryx changi	-0.227486	0.209506	2082		A	0.630038
Pangrapta costinotata	0.326872	0.00184125	278		A	0.336317
Hylophilodes tsukusensis	-0.301189	-0.0807903	1041		A	0.254937
Schistophyle falcifera	-0.256763	-0.23697	312		A	0.288212
Sarcinodes aequilinearia	-0.36876	-0.337226	670		A	0.255609
Lyclene wenchiyehi	-0.191042	0.369139	1900		A	0.577033
Pseudogyrtona marmorea	-0.245949	0.0324463	1004		A	0.643135
Ilema kosemponica	0.336488	0.0396221	1427		A	0.578369
Dichomeris loxospila	0.491052	-0.0575456	278		A	0.525494
Dilophodes elegans khasiana	-0.179005	0.243163	2287		A	0.370825
Xylena sugii	-0.179972	0.227872	2300		A	0.310761
Monema rubriceps	0.489582	0.0116412	245		A	0.684078
Hepatica indentalis	0.325154	-0.00392099	750		A	0.291601
Lophoruza lunifera	0.472865	0.0460933	245		A	0.666744
Eilema ranrunensis	-0.309852	-0.0745097	670		A	0.239712
Fascellina chromataria	0.384917	0.0435839	296		A	0.299542
Fascellina subsignata	0.220469	-0.162329	161		A	0.245145
Syllepte taiwanalis	0.405017	0.22417	161		A	0.283963
Macrobrochis gigas	0.377218	0.415501	644		A	0.325558
Ethmia maculata	-0.291039	-0.101768	1004		A	0.274267
Blepharoctenucha virescens kawabei	-0.128217	0.4394	2287		A	0.355522
Bradina aulacodialis	-0.231935	-0.0588127	1721		A	0.672493
Pogonopygia nigralbata	-0.297558	-0.393795	670		A	0.510534
Lymantria monacha	-0.142113	0.248464	2464		A	0.617152
Xylostola indistincta	-0.246212	-0.112251	296		A	0.385388
Acolutha pulchella semifulva	-0.177555	0.101762	100		A	0.35037
Sesamia nigropunctata	0.383687	0.0087431	296		A	0.636549
Biston perclara	-0.281378	-0.441087	581		A	0.290063
Pheosiopsis alishanensis	-0.143034	0.235073	2300		A	0.445279
Protonoceras capitalis	0.392473	-0.243198	51		A	0.39366
Catocala intacta taiwana	-0.160052	0.0951578	670		A	0.268023
Ambulyx japonica angustifasciata	-0.217499	0.0916199	1004		A	0.273037
Ourapteryx pallidula	-0.180749	0.228777	2287		A	0.340193
Entomogramma fautrix	0.313697	-0.231478	37		A	0.297649
Hypopyra vespertilio	0.0814434	-0.392188	37		A	0.366814
Meteugoa ochrivena japonica	0.272756	-0.250395	245		A	0.375468
Coarica fasciata	-0.233104	0.186497	549		A	0.158112
Pogonopygia pavida pavida	-0.328919	0.0181258	1427		A	0.676943
Agriothera issikii	-0.133088	0.249586	2287		A	0.674438
Pantana ochripalpis	0.327834	-0.106971	161		A	0.620121
Leucapamea formosensis	-0.145561	0.286824	2300		A	0.403003
Mythimna bani	-0.236739	-0.163693	517		A	0.656961
Beara tortriciformis	0.33926	0.0188184	245		A	0.723995
Heotia vitessoides	0.375214	0.285492	1004		A	0.782108
Antha grata	-0.256774	-0.353863	1004		A	0.0869734
Rehimena surusalis	0.45869	-0.0535318	245		A	0.724845
Thalassodes sp	-0.255266	-0.410427	670		A	0.666018
Psimada quadripennis	0.431101	0.0421872	168		A	0.706085
Adrapsa simplex	-0.192978	-0.165159	1721		A	0.161714
Ophiusa trapezium	0.313738	0.0587686	278		A	0.602203
Nyctemera adversata	0.376221	0.399747	549		A	0.160848
Trichosea diffusa	-0.144231	0.390983	2082		A	0.538003
Semidonta kosemponica	-0.234906	-0.263717	1004		A	0.714643
Calluga costalis	0.398497	-0.0258755	245		A	0.568503
Barsine horishanella	0.293816	-0.214904	549		A	0.75812
Stenoloba nigrabasalis	-0.171648	0.226941	1721		A	0.7093
Palpita asiaticalis	0.161261	-0.241819	2082		A	0.653865
Eilema rubrescens	-0.115318	0.261377	1900		A	0.655739
Comibaena pictipennis pictipennis	-0.189864	0.229048	1721		A	0.443609
Eilicrinia flava	0.375353	-0.0306704	532		A	0.701117
Andraca theae	-0.135848	0.217724	2300		A	0.708723
Autoba tristalis	-0.0702657	-0.281245	1004		A	0.704235
Feliniopsis indistans	0.313761	-0.00885365	750		A	0.700202
Neoanalthes nebulalis	0.393038	0.15615	750		A	0.829217
Martania seriata	-0.160196	0.275178	2234		A	0.364127
Deileptenia argillacearia	-0.170445	-0.170791	418		A	0.69346
Paramaxates taiwana	-0.292109	0.152851	245		A	0.779919
Eucyclodes lalashana	-0.137789	0.177831	2234		A	0.7679
Lophoruza pulcherrima	0.36999	-0.00694692	68		A	0.695755
Nyctemera arctata albofasciata	-0.0926082	0.236078	2234		A	0.696003
Psilogramma menephron	-0.29851	-0.157936	1004		A	0.695411
Westermannia elliptica elliptica	0.206732	-0.196722	670		A	0.560739
Calliteara arizana	-0.130128	0.38026	1721		A	0.485091
Miltochrista sp3	-0.313767	-0.278657	1220		A	0.488955
Callopistria duplicans	-0.101874	-0.143167	1721		A	0.740247
Dysstroma cinereata cinereata	-0.194528	0.205985	2234		A	0.672781
Glyphodes stolalis	-0.287642	-0.0859559	2234		A	0.682806
Eilema costipuncta	-0.177071	-0.288517	532		A	0.46653
Trichosea champa	-0.109835	0.27728	2300		A	0.697569
Pennithera subcomis	-0.144347	0.373977	2300		A	0.728965
Hyalobathra coenostolalis	0.295418	0.0297271	1112		A	0.649317
Fascionycta fasciata	-0.18799	-0.293923	549		A	0.697012
Phazaca kosemponicola	0.230889	-0.133016	245		A	0.701034
Nausinoe perspectata	0.481153	0.0604986	161		A	0.563752
Antheraea yamamai superba	-0.371334	-0.0195103	1000		A	0.672384
Macrocilix maia	-0.272493	-0.172115	1041		A	0.711254
Lobogonia formosana	-0.214916	-0.381291	670		A	0.559826
Cnaphalocrocis pauperalis	0.0226142	-0.383799	549		A	0.700291
Epipsestis manmiaoyangi	-0.131551	0.250308	2300		A	0.660997
Ceratarcha umbrosa	0.366966	0.0288584	1004		A	0.655894
Lipomelia subusta	-0.221146	-0.278515	280		A	0.717975
Parapercnia giraffata	-0.332558	-0.230775	418		A	0.319779
Parasa pastoralis	0.495303	0.0607274	68		A	0.14018
Smerkata fusca	-0.151536	0.159388	1721		A	0.619916
Episteira sp	0.358849	-0.123965	670		A	0.654045
Birthamula rufa	0.441819	0.0236412	296		A	0.712675
Bastilla amygdalis	0.326797	-0.0376001	1004		A	0.796605
Cyana subalba	-0.25004	0.18833	1525		A	0.237426
Tinissa indica	0.56983	-0.131815	85		A	0.600014
Eugoa brunnea	0.470893	-0.0143808	278		A	0.712158
Auzatellodes arizana	-0.240338	0.248188	280		A	0.564767
Rivula basalis	-0.265716	-0.220473	1004		A	0.164666
Arichanna marginata	-0.336243	-0.221822	670		A	0.369775
Nola kanshireiensis	0.298237	-0.228434	245		A	0.369505
Mythimna subplacida	0.272826	-0.0996854	532		A	0.637807
Horithyatira decorata takamukui	-0.163651	0.183335	1721		A	0.686484
Parectropis subflava	-0.143152	0.344183	2287		A	0.615068
Paurophylla bidentata	0.44759	-0.0610259	280		A	0.638539
Endotricha metacuralis	-0.133614	0.354596	2287		A	0.723804
Calliteara lunulata takamukuana	-0.283009	-0.245389	51		A	0.216709
Callopistria rivularis	0.429991	-0.0743782	278		A	0.310114
Chiasmia eleonora	-0.303386	-0.352242	245		A	0.763796
Dendrolimus taiwana	-0.180542	-0.266289	670		A	0.649924
Bertula centralis	0.493245	0.0877033	51		A	0.700479
Wittstrotia taroko	-0.02814	0.310499	1721		A	0.123927
Comostola subtiliaria demeritaria	0.0612518	-0.307773	670		A	0.64426
Micronia aculeata	0.58566	-0.225106	168		A	0.221272
Polythlipta maceratalis	-0.25624	-0.0984839	750		A	0.726791
Simplicia cornicalis	0.344833	-0.0830199	750		A	0.705
Rivula niveipuncta	0.367009	-0.0541343	549		A	0.651359
Calliteara baibarana	-0.149757	0.295763	1721		A	0.647744
Sansarea formosana	0.230371	-0.056373	1112		A	0.581182
Habrosyne albipuncta albipuncta	-0.118459	0.236815	2300		A	0.675983
Diarsia nigrafasciata	-0.151016	0.126627	1721		A	0.753443
Eulithis subalba	-0.153495	0.347453	1900		A	0.105607
Orthocabera tinagmaria	0.465601	0.291261	310		A	0.659384
Itmaharela basalis	-0.248505	0.0409662	1900		A	0.354267
Leucodrepana serratilinea	-0.26421	0.0921457	2234		A	0.741146
Lymantria concolor concolor	-0.251486	0.182822	2300		A	0.743528
Nacoleia commixta	0.35338	0.0463691	549		A	0.170613
Agrius convolvuli	-0.286387	-0.205667	168		A	0.6234
Yashmakia suffusa	0.0612621	-0.396725	670		A	0.726614
Tamba apicata	0.33604	-0.133518	278		A	0.491798
Cydalima perspectalis	-0.237547	0.124777	2234		A	0.676212
Euproctis croceola	-0.26069	-0.0430482	1721		A	0.657681
Lemyra rhodophilodes	0.241506	-0.296502	549		A	0.530638
Xyleutes strix	0.439995	0.152658	245		A	0.535709
Acronicta intermedia	-0.313647	-0.277513	1004		A	0.778975
Athetis stellulata	-0.114786	-0.205195	168		A	0.517215
Hymenia perspectails	0.397429	-0.122857	245		A	0.659779
Bocula diffisa	-0.0236749	-0.258652	312		A	0.651298
Asota tortuosa	-0.228831	0.230076	1041		A	0.590658
Rachia striata	-0.119285	0.351104	1900		A	0.44477
Aedia lichenea	0.340372	0.0826324	245		A	0.626483
Vanlangia castanea	0.0325215	-0.138824	2234		A	0.69984
Chlorissa arcana	-0.297457	-0.16207	1220		A	0.772994
Kerala lentiginosa	-0.152819	0.190042	2234		A	0.165753
Mataeomera biangulata	0.397252	0.0138389	51		A	0.6819
Problepsis albidior matsumurai	0.0104888	-0.345336	1004		A	0.618724
Hypena indistincta	0.402114	-0.0147611	245		A	0.659277
Toccolosida rubriceps	-0.206915	0.337999	1220		A	0.2688
Comparmustilia gerontica	-0.277976	0.19279	2287		A	0.564679
Satoblephara owadai	-0.267082	-0.0216851	1220		A	0.170885
Syntypistis viridipicta	0.251304	-0.153915	750		A	0.510177
Mythimna intertexta	-0.165132	0.192756	1721		A	0.691328
Ophthalmitis herbidaria	0.500914	-0.457008	278		A	0.573419
Sonagara strigipennis	-0.3348	-0.133701	1004		A	0.742124
Iraga rugosa	0.388469	0.0869119	750		A	0.681132
Somena scintillans	-0.321467	-0.248282	1004		A	0.615875
Melapia kishidai	0.473539	0.242671	245		A	0.657182
Pleuroptya scinisalis	-0.244905	-0.269539	750		A	0.47374
Eucyclodes semialba semialba	-0.304104	0.0721978	1220		A	0.721712
Mythimna loreyi	-0.136847	0.190316	278		A	0.685252
Alloasteropetes paradisea	-0.18539	-0.154383	670		A	0.671188
Titulcia confictella	0.461131	0.239566	418		A	0.705296
Euwilemania angulata	-0.254639	-0.0790406	1220		A	0.820142
Mahanta kawadai	-0.0930684	0.26008	1427		A	0.462271
Oxyodes scrobiculata	0.370767	0.0699276	2082		A	0.648584
Tympanistes rubidorsalis	-0.11027	0.239127	2300		A	0.763476
Thosea sinensis	0.4393	0.0475809	83		A	0.780887
Epipsestis dubia chengshinglini	-0.124314	0.450863	2300		A	0.675743
Dinumma placens	0.365171	-0.0497695	245		A	0.642792
Syntypistis subgeneris subgeneris	-0.121547	-0.376479	27		A	0.722166
Opisthograptis moelleri	-0.194661	0.278248	2287		A	0.561611
Microxyla confusa	0.230571	-0.215815	245		A	0.497172
Helicoverpa armigera	-0.254955	0.0583804	1427		A	0.55314
Laelia striata	-0.25666	0.0199129	245		A	0.734644
Glyphodes onychinalis	0.213917	-0.238178	312		A	0.640519
Rivula striatura	0.432114	-0.067952	278		A	0.663441
Actias sinensis subaurea	-0.318001	-0.269477	1004		A	0.476315
Lophoptera hemithyris	0.294345	-0.0305055	245		A	0.676936
Synegia masuii	0.323633	-0.149246	1220		A	0.701429
Acherontia lachesis	-0.264195	-0.342396	517		A	0.60143
Xenotrachea sp	-0.196272	0.0168064	1220		A	0.680657
Ambulyx sericeipennis	-0.266598	-0.401623	418		A	0.652315
Epipsestis meilingchani	-0.124982	0.402724	2300		A	0.505015
Mythimna insularis	0.276801	-0.147945	42		A	0.665892
Avitta taiwana	-0.141103	0.212625	2234		A	0.697473
Cymatophoropsis formosana	-0.283826	0.177258	1220		A	0.596453
Gabala argentata	-0.282765	-0.1623	37		A	0.653228
Oxacme cretacea	0.421273	-0.122518	278		A	0.644765
Dindica wilemani	0.129225	-0.332226	278		A	0.631561
Scopula yamanei	-0.332703	-0.0161369	549		A	0.693423
Besaia nebulosa	-0.121744	0.166395	2287		A	0.405321
Doloessa viridis	0.370593	-0.226064	280		A	0.179613
Hexafrenum maculifer maculifer	-0.262056	-0.0283478	1220		A	0.615901
Pseudodeltote formosana	-0.150465	0.312466	2300		A	0.622333
Antheraea formosana	-0.326315	-0.154947	1427		A	0.692753
Antheraea pernyi	-0.325343	0.175001	2082		A	0.789503
Lemyra alikangensis	0.307665	-0.091611	312		A	0.101176
Cleora contiguata contiguata	-0.0406724	-0.426327	1004		A	0.558733
Cosmia cara	-0.229821	0.0103575	1220		A	0.668802
Neopseustis meyricki	0.283169	-0.32867	245		A	0.490025
Macrochthonia fervens	-0.269618	-0.055008	1004		A	0.221085
Ziridava kanshireiensis	0.331875	-0.00125238	245		A	0.409257
Argyrocosma inductaria	-0.166201	-0.425684	1004		A	0.210801
Tisis mesozosta	0.355393	0.0689543	245		A	0.601518
Ginshachia elongata	-0.198986	0.180442	161		A	0.663402
Eudocima phalonia	-0.343902	-0.0150337	280		A	0.578694
Xenotrachea albidisca pseudodisca	-0.0886295	-0.380147	670		A	0.603741
Rhamnosa uniformis	-0.173555	-0.297716	280		A	0.758213
Teliphasa elegqans	-0.147367	0.202306	2300		A	0.273613
Monopis monochella	-0.196734	-0.0896181	1112		A	0.384441
Sarbanissa subflava	0.322375	0.0449473	245		A	0.784877
Maruca amboinalis	-0.0660022	-0.28941	312		A	0.650636
Paralebeda femorata mirabilis	0.175869	-0.210056	51		A	0.68392
Mythimna decisissima	-0.233275	-0.044316	168		A	0.0951048
Alcis plebeia	-0.142983	0.288295	2300		A	0.616296
Analthes taihokualis	0.364459	-0.337507	312		A	0.145676
Maruca vitrata	-0.286053	0.220394	1004		A	0.685427
Tympanistes fusimargo	-0.178274	0.294871	2300		A	0.67499
Euplexidia angusta	-0.266382	0.070226	245		A	0.597874
Euthrix ochreipuncta	-0.135873	0.198591	2300		A	0.628563
Orthosia atriluna	-0.131825	0.376414	1900		A	0.577119
Arctioblepsis rubida	0.492614	0.303624	278		A	0.63633
Eugoa grisea	-0.2307	0.0214417	1900		A	0.730218
Luxiaria costinota	-0.170796	-0.213209	278		A	0.110138
Tambana subflava	-0.137752	0.250909	2082		A	0.648463
Anacronicta nitida	-0.240334	-0.084547	549		A	0.392061
Epobeidia lucifera extranigricans	-0.207017	0.260543	2300		A	0.762567
Eligma narcissus	-0.273825	0.0137241	2234		A	0.705779
Borbacha pardaria	0.329831	-0.18824	312		A	0.158166
Clethrophora distincta	-0.12218	0.204994	2287		A	0.585984
Bastilla acuta acuta	-0.256697	0.194114	2287		A	0.718607
Agrioglypta eurytusalis	0.436687	-0.247706	245		A	0.498094
Docirava flavilinata	-0.135152	0.397002	2300		A	0.630628
Brevipecten consanguis	0.377326	0.0117493	245		A	0.617768
Pyrosis ni	-0.140159	0.274098	2300		A	0.484605
Corymica deducta	0.371657	-0.149521	1041		A	0.543353
Scopula limbata	-0.224058	-0.226549	670		A	0.798596
Paracymoriza taiwanalis	-0.0552477	0.353583	2287		A	0.491258
Spodoptera litura	0.294519	-0.100278	1000		A	0.41822
Conservula indica	-0.16425	0.18514	1427		A	0.410528
Alcis pallens	-0.153804	0.315635	2300		A	0.533358
Spaniocentra hollowayi	-0.0972986	-0.467063	670		A	0.216482
Nemophora aurora	-0.103611	0.348714	549		A	0.306767
Eoophyla conjunctalis	-0.0807591	-0.399792	390		A	0.388748
Trilocha varians	0.454063	0.292571	83		A	0.692384
Hypomecis roboraria amplaria	-0.310298	-0.118137	1004		A	0.251249
Diarsia formosana	-0.149555	0.346751	2287		A	0.239702
Ethmia lineatonotella	-0.253885	-0.202498	670		A	0.227858
Oruza stragulata	-0.0471999	-0.352375	312		A	0.662813
Psidopala shirakii	-0.145936	0.345677	2287		A	0.383084
Data clava	0.387809	-0.0510605	278		A	0.674581
Ghoria subpurpurea	-0.101702	0.167533	2234		A	0.427237
Cosmia restituta	-0.212854	0.11856	1900		A	0.51452
Metaemene atrigutta	0.531768	-0.379861	245		A	0.392646
Botyodes diniasalis	0.430127	0.0654008	1004		A	0.333072
Nishada formosibia	0.406742	-0.136368	245		A	0.215467
Protarchella nivis	-0.258785	0.0849628	1900		A	0.201482
Cyclophora effeminata	-0.258731	-0.106323	245		A	0.413322
Auchmis inextricata	-0.154986	0.283977	2300		A	0.493198
Ericeia eriophora	0.34706	-0.0146137	390		A	0.325378
Cosmia poecila	-0.10438	0.0862019	2287		A	0.336814
Trabala vishnou guttata	-0.389081	-0.0856413	750		A	0.222432
Microblepsis rugosa	0.186188	-0.214195	549		A	0.330695
Diphtherocome autumnalis	-0.28059	0.000335145	1220		A	0.640101
Hypomecis cineracea	0.199399	-0.0848501	750		A	0.665995
Speidelia taiwana taiwana	-0.151359	0.236435	2300		A	0.287296
Callyna monoleuca	0.368756	-0.0476307	1004		A	0.346926
Lomographa margarita	-0.162858	0.262742	2234		A	0.461434
Odontopera albiguttulata	-0.134246	0.339795	1721		A	0.286962
Rikiosatoa mavi	-0.122634	0.355772	1721		A	0.321117
Lophocosma nigrilinea geniculata	-0.303289	-0.116783	1004		A	0.47672
Tiliacea opipara	-0.127814	0.286839	2234		A	0.368505
Cypa enodis	-0.161032	0.18857	2287		A	0.425074
Acronicta albistigma	-0.29348	-0.0899738	1004		A	0.395008
Thubana deltaspis	0.207845	-0.154497	670		A	0.402064
Lophonycta neoconfusa	-0.193441	-0.13405	670		A	0.324928
Pilipectus taiwanus	-0.155287	0.204425	2287		A	0.220169
Spodoptera cilium	0.391631	-0.144594	207		A	0.495457
Apamea lieni	0.486374	-0.052263	245		A	0.232946
Telenomeuta punctimarginaria	-0.260334	-0.0449412	1220		A	0.376719
Feliniopsis asahinai	0.370228	-0.0335866	245		A	0.35168
Drepana pallida nigromaculata	-0.232402	0.145502	670		A	0.289875
Blavia scoteola	0.43898	-0.075279	549		A	0.253107
Apsarasa radians	-0.247505	-0.492154	532		A	0.369575
Clavipalpula aurariae formosana	-0.135143	0.381888	1900		A	0.317811
Callopistria japonibia	0.362452	-0.10932	278		A	0.295894
Lysipatha diaxantha	-0.341323	0.0861077	1900		A	0.642853
Hemistola simplex	0.0908147	-0.357044	245		A	0.286375
Ampelophaga rubiginosa myosotis	-0.24551	-0.120914	1721		A	0.364034
Lista insulsalis	-0.204958	-0.338936	245		A	0.292204
Polyphagozerra coffeae	-0.0255549	-0.489912	750		A	0.282482
Opisthograptis punctilineata	-0.19522	0.257609	2082		A	0.537521
Maurilia iconica	-0.29104	-0.108741	1041		A	0.673183
Magusa interrupta	-0.261557	-0.167267	670		A	0.459326
Chilo suppressalis	0.32811	-0.186413	168		A	0.260941
Orthosia kurosawai	-0.141381	0.230724	2470		A	0.25622
Hysteroscene hyalina	-0.130571	-0.343834	670		A	0.489996
Diarsia taidactyla	-0.166068	0.349677	2287		A	0.660631
Garudinia bimaculata	0.513597	0.0863388	312		A	0.322298
Eilema pulverea	-0.111882	0.236825	1721		A	0.294611
Trachea punkikonis punkikonis	-0.153413	0.0741357	1004		A	0.344986
Kamalia tattakana	-0.345536	0.0237939	1000		A	0.690837
Shaka atrovittatus mushana	-0.190176	-0.28341	750		A	0.532894
Palirisa cervina formosana	-0.225278	0.158949	2287		A	0.609917
Euplexia chlorerythra	-0.151608	0.12444	2234		A	0.395479
Pasiphila palpata	-0.190316	-0.457125	549		A	0.244251
Diarsia nigrosigna	-0.189158	0.159681	312		A	0.351969
Herpetogramma rude	0.433476	0.00125398	245		A	0.289441
Simplicia mistacalis	0.423951	0.176987	302		A	0.626858
Epipsestis bilineata pallida	-0.114092	0.366396	2300		A	0.646821
Antitrygodes divisaria perturbatus	0.397226	0.186064	312		A	0.619724
Hypena bicoloralis	-0.284792	0.0982555	1004		A	0.64543
Aurana vinaceella	0.32384	-0.0111912	245		A	0.32857
Bocula caradrinoides	-0.194275	0.0582976	1004		A	0.400359
Vamuna alboluteora	-0.257129	0.215383	670		A	0.707011
Bastilla absentimacula	0.115887	-0.313799	750		A	0.413657
Oroplema plagifera	-0.172875	0.18584	2234		A	0.659621
Hypena amica	0.3533	0.0193965	312		A	0.32623
Moma abbreviata	-0.301283	-0.344573	670		A	0.307731
Nomophila noctuella	0.117917	-0.28936	750		A	0.326682
Ourapteryx venusta	-0.125279	0.272659	2287		A	0.345538
Callyna semivitta	-0.226249	-0.302812	670		A	0.35461
Rhynchaglaea taiwana	-0.13564	0.305634	1112		A	0.305735
Trachea delica	-0.165361	0.136588	1721		A	0.493709
Theretra nessus	-0.268393	-0.110268	2287		A	0.697682
Paracymoriza nigra	0.409059	-0.0488891	245		A	0.559925
Schistophleps bipuncta	-0.00419104	-0.215621	1004		A	0.647163
Tristeirometa decussata moltrechti	-0.134766	0.184658	1721		A	0.458246
Cusiala boarmioides	0.266797	-0.187469	83		A	0.279212
Euhampsonia cristata	0.55298	-0.0485541	37		A	0.66243
Euhampsonia formosana	-0.253469	-0.0136315	1004		A	0.41609
Diduga flavicostata	0.494634	-0.157813	245		A	0.542137
Tridrepana flava flava	-0.425568	-0.188939	1041		A	0.506218
Endotricha minialis	-0.209435	-0.322663	1004		A	0.256826
Calyptra minuticornis bisacutum	0.191228	-0.197729	418		A	0.302336
Rusicada nigritarsis	-0.0872562	-0.213141	278		A	0.412155
Dudusa nobilis	-0.155125	-0.362553	532		A	0.342079
Ctenoplusia adiaphora	-0.151921	0.206774	2287		A	0.45644
Negeta signata	0.291121	-0.0923564	278		A	0.419408
Paectes cristatrix	0.285708	-0.0672599	161		A	0.349947
Artona hainana	0.25549	0.174218	644		A	0.456182
Hypersypnoides formosensis	-0.163178	0.235492	2287		A	0.304074
Sypnoides simplex	0.0187501	-0.357045	1041		A	0.374032
Panolis variegatoides	-0.174755	0.367351	2082		A	0.288019
Thespea virescens	0.0437403	-0.31619	418		A	0.663458
Eschatarchia lineata formosana	-0.229299	-0.224812	670		A	0.37662
Phalerodonta manleyi formosana	-0.292354	-0.0386509	2082		A	0.324472
Eublemma quadrapex	0.267131	-0.151991	312		A	0.316939
Eospilarctia formosana	-0.110402	0.451088	2287		A	0.581797
Chorsia albicincta	0.263109	-0.173537	245		A	0.33515
Coenodomus dudgeoni	-0.15396	0.0593327	1900		A	0.668869
Ilema olivacea	0.380475	0.0183657	549		A	0.475874
Blasticorhinus bifasciata	-0.273072	0.0290745	1004		A	0.467522
Euproctis staudingeri	-0.279984	-0.163296	1004		A	0.335262
Arichanna albomacularia	-0.153229	0.256002	2300		A	0.351666
Mythimna bistrigata	-0.188865	0.0995912	2470		A	0.317586
Terthreutis dousticta	-0.147897	0.309091	1900		A	0.289749
Spilarctia tienmushana werneri	0.252125	-0.120961	418		A	0.488007
Eublemma rivula	0.483596	-0.00812532	51		A	0.436379
Homaloxestis myeloxesta	-0.08008	0.288796	1900		A	0.312705
Syntypistis cyanea cyanea	0.331534	-0.016457	312		A	0.243224
Eupsilia virescens	-0.119531	0.207277	2300		A	0.318334
Glyphodes canthusalis	0.515331	0.024103	278		A	0.333872
Lophophleps purpurea	0.0679249	-0.403037	245		A	0.602563
Medama diplaga	-0.295241	-0.186159	1721		A	0.63878
Palpoctenidia phoenicosoma semilauta	-0.165201	0.246506	1900		A	0.307533
Ourapteryx taiwana	-0.124523	0.239414	2464		A	0.420526
Pergesa acteus	-0.187498	-0.440111	296		A	0.41324
Sarcinodes mongaku	0.138513	-0.296531	1041		A	0.22454
Hypocometa clauda	-0.114021	0.306918	2287		A	0.387515
Lemyra imparilis	0.0446486	-0.370747	100		A	0.390656
Barsine connexa	-0.128127	0.266433	2287		A	0.343008
Jodis inumbrata	-0.242196	0.104622	1220		A	0.438294
Metoeca foedalis	-0.0611116	0.230754	2234		A	0.534662
Mythimna taiwana	-0.224622	-0.116711	161		A	0.273256
Chiasmia inchoata	0.119423	-0.241989	1427		A	0.397873
Parum colligata	0.518826	-0.265012	245		A	0.301532
Calyptra fletcheri	-0.124408	0.152445	2300		A	0.542542
Pempelia ellenella	-0.238329	-0.114495	1112		A	0.278136
Clupeosoma cinereum	0.368507	0.0187272	85		A	0.364337
Calyptra orthograpta	-0.229571	-0.300276	312		A	0.240405
Hyblaea constellata	0.393423	-0.344048	68		A	0.220245
Carea trimacula	-0.288844	-0.132892	1041		A	0.358071
Callidula attenuata	0.218532	-0.109982	418		A	0.350602
Pyrosis wangi	-0.241327	0.106031	1220		A	0.35826
Nyctycia hoenei simonyii	-0.304872	-0.0661691	1112		A	0.319706
Acidon pseudohypena	-0.228716	-0.198483	1004		A	0.517118
Disparia wilemani	-0.277905	-0.276181	278		A	0.329771
Rhynchaglaea perscitula	-0.110618	0.271946	1900		A	0.27536
Cleora repulsaria	0.130508	-0.329858	68		A	0.373848
Miltochrista ziczac	0.30645	-0.165352	100		A	0.248868
Antoculeora yoshimotoi	-0.0839062	0.205752	2300		A	0.518989
Abaciscus costimacula	-0.294639	-0.197295	1041		A	0.680117
Phlogophora albovittata	-0.177725	0.191593	1220		A	0.330199
Diarsia cia	-0.117469	0.245629	2234		A	0.336131
Stathmopoda fusciumeraris	0.495699	-0.156639	85		A	0.270816
Crypsiptya coclesalis	0.398838	0.0805488	245		A	0.397321
Prophantis adusta	-0.244404	-0.0446533	1900		A	0.641411
Hemiglaea eupompa	-0.127931	0.190174	2234		A	0.371571
Strotihypera macroplaga	-0.245044	-0.0807708	1112		A	0.34036
Avitta fasciosa	0.378932	-0.0435222	245		A	0.419205
Catarhoe obscura	-0.202356	-0.334914	670		A	0.640958
Eugoa sinuata	-0.169928	0.186929	2287		A	0.459
Labanda semipars	0.453457	-0.126452	51		A	0.650845
Athetis speideli	0.10783	-0.225647	549		A	0.423594
Synegia estherodes	-0.281736	-0.0613173	245		A	0.261907
Mythimna martoni	-0.185235	0.163974	2234		A	0.38148
Cryptaspasma helota	-0.246682	-0.14837	1004		A	0.320163
Danielithosia immaculata	0.340024	-0.26202	245		A	0.557393
Epiplema arcuata	-0.165524	0.165588	2287		A	0.594875
Pyrinioides sinuosus	-0.288079	-0.32981	1220		A	0.548049
Mythimna purpurpatagis	-0.265234	-0.0800473	2082		A	0.463606
Perixera minorata dubiosa	-0.164698	0.176625	2287		A	0.394662
Aethalura duplicata	-0.196329	0.172484	2234		A	0.287126
Narangodes flavibasis	-0.124114	0.213767	2287		A	0.660048
Amplypterus mansoni takamukui	-0.302419	-0.251736	1220		A	0.325551
Apha horishana	-0.210523	0.164993	750		A	0.656516
Taivaleria rubrifasciata	0.16675	-0.30866	310		A	0.285477
Pempelia maculata	0.349625	-0.0943816	245		A	0.362482
Sphragifera sigillata taimacula	-0.241241	0.103476	1004		A	0.346759
Lymantria mathura subpallida	0.438011	0.0656877	68		A	0.207933
Anigraea rubida	-0.206139	0.233579	2234		A	0.356441
Comostola enodata	-0.112403	0.117826	1220		A	0.197715
Nephelomilta karenkonis	-0.247989	-0.391476	670		A	0.441208
Menophra mitsundoi	-0.26181	-0.21713	245		A	0.652788
Ethmia zygospila	-0.13052	0.177958	1900		A	0.469938
Pygospila tyres	-0.359842	0.464463	2464		A	0.590274
Saturnia jonasii fukudai	-0.114865	0.308929	2300		A	0.385448
Corgatha tornalis	0.178719	-0.326469	100		A	0.423417
Rusicada privata	-0.270398	-0.0615991	1041		A	0.625111
Setora postornata	0.448448	-0.0202214	245		A	0.338426
Gonanticlea ochreivittata	-0.110094	0.247412	1721		A	0.429317
Comibaena subdelicata	-0.271479	0.0967169	670		A	0.439842
Hypochrosis baenzigeri	0.0314737	-0.380691	418		A	0.204703
Bagada poliomera	0.306689	-0.11228	245		A	0.173555
Somatina plynusaria	0.478928	0.0878955	37		A	0.379124
Actias ningpoana ningtaiwana	-0.309336	-0.224473	1220		A	0.446197
Orthozona curvilineata	-0.149989	0.21538	2287		A	0.403712
Pterogonaga chinensis	-0.277688	-0.0173755	1112		A	0.261014
Calguia defiguralis	-0.0935131	-0.321529	2287		A	0.350482
Spatulipalpia albistrialis	0.155358	-0.107167	549		A	0.268503
Barsine albidorsalis	-0.1616	0.324216	2287		A	0.435725
Subleuconycta calonesiota	-0.174963	0.25398	1900		A	0.375883
Trichopterigia rubripuncta	-0.141991	0.36052	2300		A	0.632571
Thysanoplusia intermixta	-0.2003	0.0308982	2287		A	0.400459
Hyalobathra illectalis	0.334619	0.0449463	310		A	0.305927
Meganola triangulalis	0.157422	-0.298385	245		A	0.348363
Mesoptila melanolopha	-0.0975785	0.212746	2234		A	0.522109
Cruxoruza decorata	0.423269	-0.161311	245		A	0.251694
Diphtherocome pulchra	-0.102559	0.274228	1721		A	0.633623
Nothoploca endoi	-0.129957	0.420626	2287		A	0.275867
Camptochilus bisulcus	-0.257916	-0.082668	1112		A	0.453251
Spilarctia subcarnea	0.393659	-0.594694	68		A	0.221673
Alcis rubicunda	-0.150547	0.345558	2300		A	0.399693
Lophophelma iterans onerosus	-0.23416	-0.425533	278		A	0.405928
Hypomecis nudicosta	-0.123208	0.194551	2234		A	0.3067
Triphosa rantaizanensis	-0.135232	0.178885	2300		A	0.437333
Hydrillodes torsivena	-0.170166	0.215948	1112		A	0.281294
Dilophodes elegans khasiana	-0.192787	0.28857	2287		A	0.344764
Trachea auriplena auriplena	-0.0818006	0.146265	296		A	0.277108
Garaeus apicata formosanus	-0.288619	0.0681848	1427		A	0.352506
Endotricha consocia	0.547176	-0.0640065	549		A	0.352519
Clostera anachoreta	-0.239372	-0.0633953	1900		A	0.710625
Takanea excisa excisa	-0.145724	0.164327	2300		A	0.524523
Borbacha pardaria	-0.0196659	-0.498473	23		A	0.304077
Udea lolotialis	0.37836	-0.0597418	245		A	0.485019
Pelosia muscerda tetrasticta	0.300556	-0.150881	245		A	0.413468
Barsine sauteri	0.184473	-0.415175	750		A	0.30545
Eupithecia clavifera	-0.149598	0.229856	1900		A	0.273596
Hypomecis obliquisigna	-0.28005	-0.0602325	750		A	0.457044
Trotocraspeda divaricata	0.00954068	-0.395605	670		A	0.22423
Calliteara taiwana	-0.222072	0.168772	1000		A	0.348675
Aroa substrigosa	0.573868	0.244612	245		A	0.397633
Ctenoplusia albostriata	0.0799131	-0.164104	312		A	0.392463
Orybina flaviplaga	-0.0587703	0.396044	2287		A	0.322012
Thinopteryx nebulosa	-0.138835	-0.298441	670		A	0.33588
Nordstromia semililacina	-0.153381	0.389807	2287		A	0.349283
Areas galactina formosana	0.38608	0.364103	1004		A	0.330919
Syntypistis comatus	-0.103853	0.274967	1721		A	0.332925
Lomographa anoxys	-0.16542	0.130616	2287		A	0.392258
Arippara indicator	0.431001	-0.122745	83		A	0.297688
Eospilarctia nehallenia baibarensis	-0.148787	0.263092	2300		A	0.305356
Loxopamea rufus	-0.137339	0.352411	2300		A	0.242787
Microblepsis violacea	-0.275429	0.0408802	1004		A	0.278849
Setora baibarana	-0.286763	-0.140607	2287		A	0.318853
Martania obscurata	-0.168675	0.270627	1900		A	0.411864
Enispa vinacea	-0.246821	-0.0411941	1004		A	0.306695
Herminia terminalis	-0.268425	0.0249284	1004		A	0.347685
Xenotrachea irrorata	-0.251329	-0.345469	549		A	0.276503
Peridea moorei ochreipennis	-0.177248	0.271506	1427		A	0.324729
Calliteara grotei horishanella	-0.24227	-0.240217	1004		A	0.441324
Choreutis sexfasciella	0.586904	-0.186143	51		A	0.626686
Entomopteryx rubridisca	-0.243712	-0.276116	245		A	0.301272
Miltochrista sp2	-0.231832	0.319676	2234		A	0.346125
Conistra anonyma	-0.117583	0.212226	2234		A	0.347986
Photoscotosia miniosata	-0.17008	-0.0734971	1000		A	0.437704
Uresiphita quinquigera	0.327838	0.0316928	100		A	0.610728
Eublemma ragusana	0.404241	-0.0620436	312		A	0.255087
Brabira costimacula	-0.118516	0.202234	2300		A	0.379015
Langia zenzeroides formosana	-0.231275	0.19439	1112		A	0.297573
Microcalicha fumosaria fulvifusa	-0.149577	0.323093	2300		A	0.644913
Progonia oileusalis	0.467346	-0.0126583	245		A	0.311191
Amblychia angeronaria	0.258239	-0.160336	750		A	0.597557
Nyctemera carissima formosana	0.344024	-0.487952	532		A	0.346409
Pingasa alba alba	0.554542	-0.228697	68		A	0.322606
Nadagara subnubila	0.372535	0.0919124	245		A	0.249234
Dysstroma dentifera	-0.150697	-0.207842	245		A	0.214021
Hemistola orbiculosa	-0.307123	-0.282413	670		A	0.58056
Arichanna pryeraria	-0.130464	0.276375	1721		A	0.520738
Nanola hluchyi	0.262853	-0.116415	549		A	0.503483
Hypena ophiusoides	-0.276277	-0.058986	278		A	0.556246
Ercheia umbrosa	-0.204606	0.13862	2300		A	0.411809
Hypena albopunctalis	0.173961	-0.277083	670		A	0.350061
Mesastrape fulguraria fulguraria	-0.315512	-0.00762597	1220		A	0.607481
Cirrhochrista spissalis	0.437265	-0.0593874	51		A	0.236157
Heterolocha biplagiata	-0.211678	0.280578	2300		A	0.563048
Panolis pinicortex exornata	-0.124707	0.343427	1220		A	0.316575
Pindara illibata	0.326011	-0.0199042	517		A	0.364611
Udea stigmatalis tayulingensis	-0.135769	0.246938	2234		A	0.21936
Barsine ponlai	-0.139295	0.281017	1220		A	0.313411
Pseudomiza leucogonia	-0.162347	0.36501	1721		A	0.258576
Thysanoplusia orichalcea	0.35763	-0.00958365	310		A	0.281905
Scriptoplusia nigriluna	0.378599	-0.0314767	245		A	0.490786
Postobeidia horishana	-0.0806889	0.21901	1721		A	0.6015
Bertula venata	0.320579	-0.0781483	418		A	0.441776
Allodontoides tenebrosa	0.401627	0.00375358	68		A	0.486643
Cutuza formosana	-0.117859	0.220857	2082		A	0.461463
Semidonta basalis	-0.27155	-0.262607	1041		A	0.451647
Diarsia carnipennis	-0.146429	0.337278	2300		A	0.524888
Alcis scortea	-0.145149	0.337855	2300		A	0.264146
Idaea sugillata	-0.0975653	0.221976	2082		A	0.475767
Iragaodes nobilis	-0.229044	-0.194705	532		A	0.32884
Pachynoa thoosalis	0.448746	0.0696302	245		A	0.315328
Neohipparchus vallata	-0.337128	-0.0939865	245		A	0.283373
Acontia marmoralis	-0.250809	-0.105299	1112		A	0.219262
Feliniopsis rubrofusa	-0.172657	0.259162	1900		A	0.275865
Epipsestis cortigera	-0.163267	0.209288	1900		A	0.481077
Corymica arnearia	-0.370342	-0.229824	1004		A	0.269998
Amyna stellata	0.267234	-0.0294445	1112		A	0.468955
Sesamia submarginalis	-0.163632	-0.359033	312		A	0.538978
Cyclidia substigmaria substigmaria	-0.297945	0.0121309	1220		A	0.533525
Acronicta gigasa	-0.285318	-0.150605	1004		A	0.439432
Pterotosoma castanea	0.210139	-0.0745805	245		A	0.518482
Disepholcia caerulea	-0.162287	0.246342	1427		A	0.478774
Euproctis sparsa	-0.329664	-0.106885	1220		A	0.5013
Pheosia rimosa taiwanognoma	-0.104049	0.320185	2300		A	0.274642
Phthonandria atrilineata cuneilinearia	0.255357	-0.284639	245		A	0.39425
Beana terminigera	-0.126428	-0.0933353	1004		A	0.459476
Pylargosceles steganioides limbaria	0.234233	-0.187405	245		A	0.331697
Athetis brunneolineosa	-0.223921	0.146116	549		A	0.536716
Bradina diagonalis	0.303038	-0.0108664	549		A	0.36003
Euproctis striata	0.236006	-0.269549	161		A	0.481676
Abaciscus alishanensis	-0.27348	-0.0309692	1018		A	0.518669
Disparia diluta variegata	-0.308073	-0.310296	1041		A	0.483086
Syntypistis umbrosa	-0.272787	-0.222864	1427		A	0.518183
Oxymacaria temeraria temeraria	-0.280394	-0.0812191	1900		A	0.247288
Teulisna tumida	-0.279055	-0.143307	1220		A	0.525356
Krananda oliveomarginata	0.295379	-0.0845596	245		A	0.482293
Hulodes caranea	0.372763	0.102081	278		A	0.508372
Strepsinoma croesusalis	0.498422	-0.207717	278		A	0.543663
Olene mendosa	-0.198963	-0.00907082	1427		A	0.706564
Squamura discipuncta	-0.228094	-0.358454	245		A	0.296217
Pennithera manifesta	-0.145987	0.346515	2234		A	0.458872
Panilla dispila	0.451529	-0.00957083	100		A	0.587643
Condica serva	0.300386	-0.0681198	390		A	0.589536
Uthinia albisignalis	-0.103527	0.0705086	2300		A	0.512447
Ourapteryx similaria horishana	-0.186714	0.234409	1427		A	0.535338
Chrysodeixis eriosoma	-0.243808	-0.290716	1004		A	0.501545
Acronicta intermedia	-0.27936	-0.333646	245		A	0.33557
Ectropis excellens	-0.0811325	-0.426877	245		A	0.301669
Fodina contigua	0.41986	0.179695	532		A	0.401505
Callopistria repleta	-0.177855	0.337377	1220		A	0.461386
Protoboarmia amabilis	-0.302787	-0.0501538	1900		A	0.476046
Calletaera basipuncta	0.209439	-0.143294	532		A	0.501934
Cosmotriche discitincta discitincta	-0.162723	0.383058	2470		A	0.346765
Collix ghosha	0.359359	-0.0350396	310		A	0.486227
Metallolophia arenaria	0.417824	-0.39047	51		A	0.503441
Symmoracma minoralis	0.373637	-0.0734963	245		A	0.463815
Phazaca alikangensis	0.371664	0.0374199	506		A	0.478507
Orthosia lushana	-0.254499	0.0141531	1112		A	0.477674
Hellula undalis	0.138038	-0.371577	245		A	0.362074
Maxates thetydaria	-0.16727	0.249748	2234		A	0.492132
Blenina quinaria	-0.0931312	0.339824	2287		A	0.502407
Bertula kosemponica	0.383033	-1.88476e-05	517		A	0.37583
Callopistria nobilior	0.0659161	-0.29115	296		A	0.509886
Sugitania uenoi uenoi	-0.185544	-0.204211	670		A	0.45021
Pleuroptya sabinusalis	0.476603	-0.101063	278		A	0.451861
Marumba gaschkewitschii gressitti	-0.25047	0.153579	2300		A	0.484883
Chalciope mygdon	0.212452	-0.222413	312		A	0.298675
Cnaphalocrocis pilosa	0.278432	0.0478209	1018		A	0.415181
Disparia nigrofasciata	-0.189923	-0.41992	278		A	0.392814
Metriaeschra apatela elegans	-0.162668	0.300355	2287		A	0.522813
Ectropis arizanensis	-0.121832	0.143918	1112		A	0.49434
Tanaorhinus kina flavinfra	-0.110256	0.229361	2464		A	0.562874
Tethea consimilis c-album	-0.207527	0.286597	1900		A	0.488553
Pseudocollix hyperythra catalalia	0.0678435	-0.183231	312		A	0.403548
Bocchoris inspersalis	0.432512	0.346751	278		A	0.47533
Somera viridifusca viridifusca	-0.221433	-0.290228	750		A	0.439282
Oruza glaucotorna	0.277724	-0.202995	51		A	0.452024
Xestia tamsi	-0.133807	0.249526	2300		A	0.239349
Oreta fuscopurpurea	-0.264066	-0.424735	549		A	0.616538
Cechetra lineosa	-0.214162	0.322724	2082		A	0.481027
Acronicta denticulata pernivea	-0.204663	0.281392	1427		A	0.486624
Orthosia alishana	-0.180457	0.211061	1721		A	0.400843
Meganephria weixleri	-0.144157	0.292691	2082		A	0.42627
Hadennia mysalis	-0.135777	-0.228779	532		A	0.510824
Garaeus argillacea	-0.213313	0.247306	2234		A	0.263538
Trigonodes hyppasia	0.47461	-0.261741	161		A	0.304219
Eilema postimaculosa	-0.300319	-0.0760287	1004		A	0.525835
Ophiusa disjungens indiscriminata	0.17014	-0.309959	1220		A	0.560323
Rusicada fulvida	-0.132117	-0.447036	278		A	0.444631
Tyspanodes striata	-0.267449	-0.20238	1000		A	0.399047
Comibaena procumbaria	0.396895	0.163711	245		A	0.366832
Gelastocera exusta	-0.16925	-0.254284	750		A	0.464952
Danala lilacina	0.322319	0.00656848	750		A	0.505572
Lomographa percnosticta	-0.192871	-0.33879	670		A	0.52797
Paracolax pryeri	-0.239099	-0.0886565	670		A	0.447584
Clanis bilineata formosana	-0.243945	-0.436725	532		A	0.426863
Miltochrista sp4	-0.209356	0.30614	2287		A	0.41144
Paralida triannulata	-0.24382	-0.128646	278		A	0.462641
Euplexidia pallidivirens	-0.135684	0.221151	2234		A	0.542426
Lobogonodes taiwana	-0.131991	0.208719	2287		A	0.389282
Amata wilemani	-0.189664	0.338164	2234		A	0.461253
Callopistria phaeogona	0.370555	-0.0545982	549		A	0.317774
Oreta insignis	-0.238676	-0.377759	245		A	0.522147
Callidrepana hirayamai	-0.166847	0.227394	2098		A	0.562545
Siccia taiwana	-0.123032	-0.382202	1004		A	0.319295
Perciana taiwana	-0.14555	0.22657	1900		A	0.397972
Maruca amboinalis	0.241098	-0.0791494	312		A	0.479416
Racotis boarmiaria	0.0304557	-0.312023	532		A	0.247721
Bombyx mandarina formosana	0.386176	-0.0385397	310		A	0.440889
Harutalcis fumigata	-0.135429	0.340261	1721		A	0.452579
Chiasmia defixaria	-0.324107	-0.24736	1004		A	0.313749
Higena trichosticha	0.219002	-0.159811	517		A	0.408838
Tensha striatella	-0.173251	-0.254829	1004		A	0.560524
Garaeus specularis specularis	-0.116078	0.215044	2234		A	0.306493
Altha melanopsis	-0.283459	-0.155599	245		A	0.245593
Orthosia carnipennis	-0.207584	0.0962143	1220		A	0.313591
Plecoptera uniformis	0.367469	-0.0114151	168		A	0.656764
Pheosiopsis lusciniola	-0.137873	0.338666	2082		A	0.238286
Tridrepana unispina	-0.323287	-0.242597	549		A	0.156728
Spilarctia postrubida	0.404395	0.0435839	418		A	0.125348
Platyja acerces	0.366946	-0.0943863	418		A	0.599977
Dolbina inexacta	-0.277998	-0.253882	750		A	0.235863
Pseudodeltote subcoenia	0.469472	-0.0105892	245		A	0.65435
Perixera decretaria	0.511807	-0.0829257	280		A	0.321361
Chalyboclydon marginata	-0.211666	-0.286441	532		A	0.439209
Macroglossum pyrrhosticta	0.19452	-0.321515	68		A	0.247337
Alcis arizana	-0.136752	0.229589	2300		A	0.258217
Takapsestis wilemaniella wilemaniella	-0.118166	0.320059	2287		A	0.217039
Tamba taiwana	-0.15467	0.30962	2234		A	0.147559
Nymphicula yoshiyasui	0.350951	-0.326514	245		A	0.397395
Tiracola plagiata	-0.254851	0.0440838	2287		A	0.424524
Eilema ratonis	-0.200696	-0.367593	312		A	0.31666
Alcis maculata taiwanica	-0.194563	0.269693	2082		A	0.19833
Chamaita hirta	-0.156644	0.253148	2287		A	0.155897
Corgatha atrifalcis	0.461133	-0.0941822	100		A	0.223644
Lomographa claripennis	-0.215094	-0.265003	670		A	0.667828
Craniophora oda	-0.226627	0.0282787	1004		A	0.618494
Eumelea ludovicata	0.454478	-0.144263	517		A	0.183933
Peralostega deletaria deletaria	-0.201203	-0.363519	1112		A	0.384185
Narangodes confluens	-0.0961142	0.380614	2082		A	0.351792
Hippotion rosetta	-0.126633	0.255561	2234		A	0.165573
Hyposemansis albipuncta	0.323778	-0.0539291	245		A	0.169103
Theretra tibetiana	-0.23628	-0.00945909	1427		A	0.411262
Circobotys aurealis	0.466554	0.0792493	100		A	0.221517
Ilema nigrofascia	0.313399	-0.0630985	418		A	0.366373
Avatara basifusca	-0.216894	-0.248364	245		A	0.430948
Parabapta obliqua	-0.207221	0.164833	1112		A	0.351864
Checupa stegeri	-0.119756	0.268081	2287		A	0.235504
Pachypasoides albisparsa	-0.130881	0.288004	1721		A	0.141209
Lymantria xylina xylina	0.104232	-0.337794	161		A	0.450308
Maliattha signifera	0.460387	-0.0399518	245		A	0.16277
Condica albigutta	0.356391	-0.0319092	1004		A	0.25747
Chloroclystis blanda	-0.159942	0.295997	2287		A	0.263386
Diaphania indica	0.280968	-0.00955411	302		A	0.154729
Ourapteryx clara formosana	-0.273034	-0.403082	312		A	0.129041
Bastilla fulvotaenia	0.306541	0.223605	37		A	0.239154
Doratoptera lutea	-0.330486	-0.0532099	670		A	0.184346
Eilema taiwana	-0.106436	0.233514	2287		A	0.178627
Syntomoides imaon	0.432902	-0.373441	312		A	0.54373
Comibaena delicatior	-0.276364	-0.261847	670		A	0.141891
Hyposidra aquilaria	0.379631	-0.0622545	549		A	0.258461
Nomis baibarensis	-0.172475	0.2096	1900		A	0.141751
Theretra latreillii lucasii	0.357929	-0.0146609	390		A	0.190547
Cechetra subangustata	-0.264429	-0.330284	670		A	0.484334
Luceria oculalis	0.504219	-0.239133	51		A	0.657287
Triuncina brunnea	-0.29173	-0.0894398	670		A	0.355431
Gesonia inscitia	0.427091	0.117266	296		A	0.190841
Paraona staudingeri formosana	-0.263102	0.172867	1220		A	0.194148
Hermonassa hemicyclia	-0.126352	0.225802	2300		A	0.398338
Aplochlora costipicta	-0.29479	-0.0458401	670		A	0.617849
Psilalcis breta rantaizana	-0.0234048	-0.279645	296		A	0.182667
Euproctis marginata insulata	-0.154436	0.330188	2300		A	0.231516
Eterusia aedea formosana	0.387362	0.472922	312		A	0.206887
Blasticorhinus enervis	0.186125	-0.126518	549		A	0.663969
Perina nuda	0.228222	-0.413787	245		A	0.43753
Acosmetia chinensis	0.014341	-0.343084	549		A	0.571813
Serrodes campana	-0.299507	-0.351108	750		A	0.272284
Simplicia butesalis	0.425318	0.0506225	302		A	0.135109
Mythimna pulchra	0.281161	-0.268136	245		A	0.285908
Dindica purpurata	-0.32158	-0.0822123	1525		A	0.197722
Poliobotys ablactalis	0.449348	0.0206215	302		A	0.606169
Omphalomia hirta	-0.249689	0.0197481	1220		A	0.616
Pycnarmon aeriferalis	0.52115	-0.118184	245		A	0.59246
Micronidia intermedia	-0.165072	0.220001	2287		A	0.605992
Gargela renatusalis	0.0468397	-0.432729	670		A	0.312753
Dysstroma fumata	-0.169697	0.266527	2082		A	0.323008
Ectropis bhurmitra	0.258088	-0.255812	312		A	0.664074
Edessena gentiusalis	0.325572	0.0429296	581		A	0.255911
Amphipyra fuscusa	-0.144034	0.185149	1900		A	0.623676
Miltochrista takamukui	-0.228899	-0.0377474	1220		A	0.235744
Krananda semihyalina	-0.275823	0.117664	549		A	0.218366
Eilicrinia flava	0.353687	0.117441	68		A	0.189242
Ourapteryx caecata	-0.221481	0.25583	2234		A	0.22693
Ericeia pertendens	-0.234991	-0.0947747	750		A	0.24053
Cnaphalocrocis limbalis	0.353116	-0.00195483	302		A	0.178727
Parapoynx diminutalis	0.503263	-0.0788379	245		A	0.436318
Lophoptera squammigera	0.341023	0.0934068	278		A	0.642115
Odontopera bilinearia subarida	-0.131673	0.258737	2300		A	0.529002
Lophobates inchoata	-0.274452	-0.359933	1721		A	0.597486
Ercheia cyllaria	0.28317	-0.59249	161		A	0.416129
Artena dotata	-0.231955	-0.402128	1041		A	0.326752
Orthocraspeda furva	0.437819	-0.0253776	51		A	0.602655
Spilarctia alba kikuchii	-0.237042	0.0636858	1004		A	0.286297
Anisoneura salebrosa	0.137703	-0.3102	549		A	0.522247
Houlberthosia ornatissima ornatissima	-0.122893	0.462966	2470		A	0.406208
Chabula trivitralis	0.364571	0.0429985	1018		A	0.139857
Cryptophlebia repletana	0.308943	-0.0369149	278		A	0.165206
Corgatha tornalis	0.0929757	-0.419918	312		A	0.264847
Apochima praeacutaria	-0.155807	0.243107	1427		A	0.224554
Pseudebulea fentoni	0.220016	-0.0872099	532		A	0.427832
Stenoloba manleyi formosana	0.413335	-0.013051	280		A	0.305212
Tegulifera bicoloralis	-0.145039	0.150781	1220		A	0.339302
Achaea janata	0.10156	-0.318864	42		A	0.745435
Pachyodes subtrita	0.255178	-0.215805	750		A	0.301514
Syntypistis pryeri	-0.171469	0.241337	1721		A	0.250313
Locastra muscosalis	0.289058	-0.140759	532		A	0.214944
Olene dudgeoni	0.35022	-0.0232935	161		A	0.690882
Potanthus motzui	0.381667	0.0829895	549		A	0.411281
Dahira obliquifascia	0.32178	-0.134102	581		A	0.699131
Horipsestis aenea aenea	-0.16428	-0.339656	278		A	0.486098
Leucophlebia lineata	0.383552	-0.31406	168		A	0.512903
Lomographa platyleucata marginata	-0.090891	0.320656	1427		A	0.378963
Phrixolepia inouei	0.32632	0.00541835	280		A	0.221073
Utetheisa inconstans	0.421039	-0.278389	506		A	0.229459
Heortia vitessoides	0.362101	0.260574	428		A	0.250002
Acmeshachia gigantea	-0.239743	0.19988	670		A	0.418948
Hipoepa fractalis	0.372927	-0.0254383	310		A	0.553569
Corgatha trichogyia	0.1604	-0.171333	312		A	0.364871
Arctornis l-nigrum okurai	-0.298882	-0.0664738	1004		A	0.302706
Krananda lucidaria	-0.215754	-0.423626	670		A	0.192486
Dinumma deponens	-0.117374	0.177672	2082		A	0.315137
Abaciscus tristis tristis	-0.304241	-0.0321702	760		A	0.537768
Conogethes parvipunctalis	-0.31491	-0.446743	517		A	0.677352
Lithopolia confusa confusa	-0.188486	0.213302	1220		A	0.258659
Mnesiloba dentifascia	-0.214758	-0.246278	1112		A	0.354745
Batracharta divisa	-0.228113	0.0805627	549		A	0.43103
Hypena cyanea	-0.245501	0.0416551	1900		A	0.27817
Eugoa cernyi	-0.218233	-0.229367	1220		A	0.339075
Metaphoenia plagifera	0.392547	-0.0750056	245		A	0.455864
Parallelia stuposa	0.455024	0.242792	532		A	0.35023
Somatina rosacea anaemica	-0.154159	-0.330163	549		A	0.453374
Pareclipsis umbrata	-0.252285	-0.318494	549		A	0.530487
Parasa consocia	0.416003	0.0986262	506		A	0.328065
Bocana manifestalis	0.319407	-0.0369605	517		A	0.308938
Asuridia inouei	-0.277066	-0.102516	1220		A	0.228532
Prorodes mimicus	0.36698	-0.0319468	278		A	0.615558
Hadennia mysalis	-0.135777	-0.228779	532		A	0.271941
Idaea costiguttata	-0.296677	-0.129846	2234		A	0.345218
Daphnis hypothous crameri	-0.198712	-0.029626	1004		A	0.319008
Axylia putris triseriata	-0.209385	0.214773	1112		A	0.252282
Atrachea viridinigra	-0.132444	0.185506	2300		A	0.244406
Tethea octogesima watanabei	-0.20194	0.266471	1220		A	0.383117
Syllepte taiwanalis	0.410114	-0.246861	312		A	0.331221
Albocosta triangularis	-0.104529	0.247909	2082		A	0.244142
Cnaphalocrocis euryterminalis	0.383311	0.0400972	278		A	0.635848
Elwesia sugii yoshimotoi	-0.132025	0.338576	1900		A	0.26321
Macaria abydata	0.446141	-0.0485522	51		A	0.331364
Lophoptera nama	0.268862	0.00998053	245		A	0.313859
Dysaethria quadricaudata	0.506702	-0.0980094	51		A	0.244167
Neopheosia fasciata fasciata	-0.293332	-0.183935	750		A	0.565591
Diathrausta brevifascialis	0.403297	0.0153342	245		A	0.693555
Ecliptopera delecta	-0.285847	-0.0286703	1427		A	0.450368
Maxates quadripunctata	-0.235427	0.128991	670		A	0.308631
Avatha bipartita	0.482805	-0.0344958	168		A	0.228551
Athetis thoracica	-0.182476	0.243975	2234		A	0.445285
Brahmaea wallichii insulata	-0.194449	0.0964518	2300		A	0.696041
Parapsestis tomponis tomponis	-0.173793	0.264264	1900		A	0.355302
Martania taiwana	-0.160568	0.307365	2287		A	0.278436
Euchristophia cumulata meridionalis	-0.155341	0.17906	2234		A	0.375114
Nodaria externalis	0.398829	-0.0491271	245		A	0.74075
Rhynchaglaea hemixantha hemixantha	-0.132237	0.21415	1900		A	0.579743
Deroca hidda ampla	-0.162476	0.312186	2234		A	0.66618
Katha magnata magnata	-0.291321	-0.31162	670		A	0.394333
Agrioglypta itysalis	0.391201	0.0666939	168		A	0.191492
Pseudomiza obliquaria	-0.326772	0.0023341	1220		A	0.434141
Comostola pyrrhogona	-0.0868817	-0.401105	245		A	0.339925
Barsine callorufa	-0.153437	0.306788	2082		A	0.444068
Lemyra wernerthomasi	-0.138718	0.277935	2300		A	0.635471
Botyodes caldusalis	0.386977	-0.0107502	245		A	0.632251
Comibaena cassidara	0.165414	-0.245071	750		A	0.571148
Tarsolepis japonica	-0.29267	-0.248721	312		A	0.379583
Ericeia subcinerea	-0.251003	-0.0709637	750		A	0.410912
Niphonyx segregata	-0.176485	0.0189424	549		A	0.724321
Eustroma changi	-0.22712	0.245899	2287		A	0.415734
Trebania flavifrontalis	-0.278089	-0.052728	1000		A	0.708797
Oglasa mediopallens	-0.168133	0.177606	1900		A	0.307417
Paracalicha psittacata	-0.169595	0.196527	1721		A	0.265628
Orthaga olivacea	0.284904	-0.166028	506		A	0.316155
Conistra takasago	-0.143601	0.274515	2300		A	0.328346
Aedia leucomelas	0.199548	-0.182801	428		A	0.30047
Tycracona obliqua	0.153303	-0.248719	312		A	0.288365
Callidrepana patrana	-0.254064	0.109777	1004		A	0.380531
Hypochrosis insularis	-0.15345	0.196083	2234		A	0.73115
Mecodina subcostalis	-0.281647	0.107406	2082		A	0.549983
Orthosia perfusca	-0.145595	0.380872	1900		A	0.651013
Comostola cedilla	0.368206	0.169935	532		A	0.345035
Roxita bipunctella	-0.230985	-0.0553177	1112		A	0.312695
Orthospila definita	0.39184	0.0237337	532		A	0.698853
Anorthoa changi	-0.165012	0.375232	2287		A	0.398936
Trichopterigia nivocellata	-0.160894	0.260133	2287		A	0.494008
Comostola laesaria	0.247922	-0.314465	245		A	0.506925
Bastilla maturata	-0.109509	0.186074	1004		A	0.234455
Tridrepana arikana	-0.344107	-0.26016	1427		A	0.267919
Loxaspilates montuosa	-0.130641	0.228245	2464		A	0.445281
Lysimelia sp	0.371913	-0.194234	51		A	0.358973
Chusaris nigromaculata	0.311216	-0.0328839	278		A	0.41814
Maliattha volodia	-0.142854	0.141026	1900		A	0.453201
Alcis admissaria undularia	-0.136316	0.368011	1427		A	0.789747
Alcis nubeculosa	-0.150645	0.325855	2287		A	0.305826
Sophta diplochorda	0.392172	0.031799	296		A	0.286848
Neotogaria saitonis saitonis	-0.17368	0.227146	1112		A	0.317961
Phalacra strigata insulicola	0.312971	-0.0437265	278		A	0.721078
Ernolatia moorei	0.440765	-0.0081569	161		A	0.381341
Odontopera insulata insulata	-0.145292	0.352633	2234		A	0.805306
Egira acronyctoides	-0.154836	0.332849	2300		A	0.556457
Xerodes albonotaria aritai	-0.188847	-0.224526	517		A	0.40157
Perigrapha nigrocincta	-0.128447	0.356861	2234		A	0.396556
Herpetogramma moderatale	0.30164	-0.0998965	100		A	0.308639
Acosmeryx formosana	-0.108417	-0.406363	549		A	0.295464
Erebus ephesperis	0.402585	0.117312	670		A	0.276166
Paradarisa chloauges chloauges	-0.227082	0.116288	1112		A	0.435993
Hepatica irrorata	-0.259606	-0.0637705	549		A	0.503093
Eupithecia yoshimotoi	-0.167377	0.251775	1900		A	0.287281
Creatonotos transiens vacillans	0.540058	0.5454	312		A	0.216826
Timandromorpha discolor	-0.163585	0.11203	670		A	0.323931
Mithuna arizana	-0.203749	-0.0745094	1004		A	0.336006
Rheumaptera marmoraria	-0.159126	0.321623	2300		A	0.590404
Athetis obtusa	0.451634	-0.0816473	51		A	0.719113
Cania heppneri	0.285817	-0.279793	161		A	0.233161
Acosmerycoides harterti	0.293504	-0.153782	418		A	0.268872
Hypena iconicalis	-0.19857	-0.261717	670		A	0.347056
Tituacia gracilis	0.460288	-0.146787	245		A	0.249594
Dierna strigata	0.410294	0.0658682	68		A	0.374895
Chorsia noloides	-0.20944	-0.0602113	1220		A	0.339746
Gortyna flavina	-0.113267	0.261429	2300		A	0.36129
Mixochlora vittata	-0.348598	-0.297656	549		A	0.480443
Horipsestis mushana mushana	-0.182549	0.200864	1004		A	0.573113
Asota ficus	0.473203	0.226149	168		A	0.207844
Characoma glaucopasta	-0.256738	-0.222308	1004		A	0.439701
Pleuroptya chlorophanta	0.197123	-0.160213	532		A	0.249991
Hydrillodes lentalis	0.217143	-0.0907328	68		A	0.642546
Conogethes pinicolalis	-0.319576	-0.123388	1220		A	0.291626
Demopsestis formosana	-0.138278	0.334229	1900		A	0.309458
Paracolax sugii	0.396832	-0.119561	245		A	0.332219
Mimopydna kishidai kishidai	-0.161445	0.185935	1525		A	0.212718
Meganola ascripta	-0.232834	-0.310051	1000		A	0.350622
Hypena uncipennis	-0.224889	-0.0224518	1900		A	0.41845
Myrioblephara fenchihuana	-0.130053	0.241229	2234		A	0.330533
Hendecasis hampsoni	0.208216	-0.234499	670		A	0.297099
Scedopla umbrosa	0.166318	-0.198933	278		A	0.533217
Loxioda similis	-0.2482	-0.190758	296		A	0.304499
Jodis sp	-0.204999	0.14358	517		A	0.313251
Neopheosia fasciata fasciata	-0.30055	-0.232953	1041		A	0.374853
Earias sp	-0.141371	0.107966	1220		A	0.236706
Idiotephria nakatomii	-0.158947	0.228739	1900		A	0.630431
Erebus caprimulgus	-0.242438	-0.165438	750		A	0.790232
Aplochlora vivilaca	0.130615	-0.460558	245		A	0.33202
Lophoptera squammigera	0.342182	0.0546161	517		A	0.37947
Dysaethria suisharyonis	-0.132414	0.262911	2287		A	0.21938
Hemiglaea horiei	-0.14703	0.217738	1900		A	0.300922
Aroana baliensis	0.189029	-0.133574	245		A	0.774121
Eumorphobotys eumorphalis	-0.267976	-0.216601	1004		A	0.441377
Orthosia carnipennis	-0.207584	0.0962143	1220		A	0.2443
Jodis rantaizanensis	-0.192228	0.228373	1900		A	0.489323
Eutrogia morosa	0.358156	-0.00172826	168		A	0.782407
Demopsestis formosana	-0.154701	0.350938	2082		A	0.55233
Anarsia tricornis	0.489223	-0.0540593	245		A	0.756644
Chytonix variegata	-0.131213	0.213086	1721		A	0.454144
Cyclodes omma	0.407209	0.0545831	100		A	0.265019
Eupithecia costimacularia	-0.268788	0.0499065	1200		A	0.456091
Miresa fulgida	0.403176	0.0937759	312		A	0.302367
Ilema kosemponica	0.306976	0.0320065	312		A	0.538191
Oruza albigutta	0.316828	-0.1519	312		A	0.725746
Pilipectus prunifera	-0.256882	-0.231498	532		A	0.625435
Hypersypnoides submarginata	-0.125185	0.301103	1900		A	0.419423
Chiasmia emersaria	0.424369	-0.13281	83		A	0.421921
Nausinoe geometralis	0.412336	0.0210639	312		A	0.260665
Euplexidia exotica	-0.166374	0.267286	1427		A	0.781093
Ericeia inangulata inangulata	0.369927	0.081224	418		A	0.356866
Zaranga pannosa necopinatus	-0.227661	0.0528242	1220		A	0.785893
Chiasmia intermediaria	0.367412	-0.0140807	302		A	0.221051
Herochroma cristata	0.45507	-0.00865424	51		A	0.287092
Mythimna guanyuana	-0.257589	-0.0523812	1004		A	0.319857
Besaia sordida	-0.111592	0.20617	2300		A	0.24558
Seleniopsis evanescens	-0.133869	0.150345	2287		A	0.386563
Spilarctia clava	-0.187221	0.305059	2287		A	0.272128
Spirama retorta	-0.209045	0.0406267	1004		A	0.410347
Lobogonia sphagnata	-0.128822	0.270868	2287		A	0.77893
Sarcinodes sp	-0.290046	-0.0217906	1041		A	0.428828
Machaeropteris petalacma	-0.137898	0.353914	1900		A	0.674488
Athetis stellata	-0.199005	-0.172	506		A	0.284859
Hypena laceratalis	0.352026	-0.0220232	296		A	0.322852
Hypocala violacea	0.0394547	0.349465	517		A	0.740252
Glyphodes pyloalis	0.412508	0.0975767	245		A	0.32758
Quasinarosa corusca	-0.271103	-0.280084	1000		A	0.378358
Marumba sperchius sperchius	-0.24244	0.0202204	2287		A	0.439679
Arbudas submacula	-0.199819	0.113599	532		A	0.249187
Gampola sp	-0.173534	0.32895	1721		A	0.285761
Euproctis nigricauda	-0.308222	-0.249262	670		A	0.45631
Hypena tenebralis	-0.185059	0.146813	1721		A	0.475211
Argyarctia fuscobasalis	-0.18564	0.290979	2287		A	0.278383
Demonarosa rufotessellata subrosea	-0.173785	-0.361985	517		A	0.412277
Leucoblepsis taiwanensis	0.431666	0.0845552	312		A	0.721201
Lista ficki	-0.137614	0.266963	1900		A	0.683741
Pseudomiza aurata	-0.185544	0.345839	2287		A	0.704408
Rosama ornata	0.137416	-0.536513	37		A	0.189389
Mocis frugalis	0.425712	0.297606	168		A	0.620031
Gasterocome pannosaria orta	-0.0794092	0.275587	278		A	0.174537
Cosmophila lyona	0.0629933	-0.303057	390		A	0.563122
Ethmia lapidella	-0.13867	0.312115	1900		A	0.732172
Paraspilarctia magna	-0.143493	0.304814	2287		A	0.589608
Athetis placida	-0.228348	0.11008	2234		A	0.766939
Paliga celatalis	-0.212493	-0.23297	2234		A	0.727757
Carea internifusca	0.0980694	-0.189925	1220		A	0.660415
Xandrames latiferaria curvistriga	-0.207091	-0.441778	1220		A	0.692324
Cleora contiguata contiguata	-0.25769	-0.275492	1220		A	0.484125
Dendrolimus punctatus	-0.299483	-0.0126559	1721		A	0.741177
Myrteta angelica	-0.156404	0.290364	1721		A	0.710936
Krananda semihyalina	-0.267716	0.0764622	1004		A	0.712116
Protoetiella bipunctella	-0.157015	0.205872	1900		A	0.680558
Calletaera obliquata	0.443086	0.0551747	245		A	0.838732
Bocula diffisa	0.34527	0.0279593	161		A	0.398547
Ischyja manlia	-0.29636	0.0185205	245		A	0.715953
Cotachena pubescens	-0.261255	-0.192531	1220		A	0.796182
Gonodontis pallida	0.202401	-0.178239	280		A	0.76106
Agathia diversiformis	-0.285036	-0.245142	1004		A	0.688225
Caiella martini	-0.120561	0.355266	2287		A	0.708881
Xanthorhoe saturata	0.414759	-0.029389	83		A	0.708653
Psilalcis pulveraria	-0.0682502	-0.373734	312		A	0.575108
Sameodes aptalis	0.323549	0.0600878	296		A	0.536695
Hastina subfalcaria caeruleolineata	-0.178026	0.165953	1900		A	0.550002
Ourapteryx inspersa	-0.200715	0.272502	2300		A	0.733205
Parabapta clarissa	-0.290858	-0.0847846	1112		A	0.692553
Nudaria ranruna	-0.265792	-0.0143589	2287		A	0.696692
Hemiglaea albolineata	-0.267897	0.0740623	1200		A	0.487486
Macroglossum mitchellii imperator	-0.166605	0.224757	2287		A	0.67857
Risoba prominens	-0.103203	0.266499	2287		A	0.73664
Miltochrista convexa	0.388169	-0.23648	245		A	0.643071
Tochara creberrima	0.392986	-0.0546194	245		A	0.678625
Phlogophora conservuloides	-0.141209	0.245624	2300		A	0.702977
Scionomia sinuosa	-0.15095	0.270198	1721		A	0.571713
Megaceramis clara clara	-0.165919	0.235889	1900		A	0.676788
Nemophora sakaii	-0.304913	-0.254886	1000		A	0.711706
Tanaoctenia haliaria	-0.215253	0.292099	2287		A	0.575524
Monobolodes simulans	-0.183686	0.120083	1900		A	0.70431
Ecliptopera recordans	-0.136651	0.273718	2300		A	0.658898
Naxa textilis	-0.194833	0.241872	1721		A	0.641943
Auzata simpliciata	-0.236967	0.17361	1220		A	0.711189
Eupithecia taiwana	-0.123038	0.309081	1900		A	0.349498
Euromoia subpulchra	-0.181318	0.202886	1220		A	0.158704
Corgatha costimacula	-0.102241	0.21313	2098		A	0.654303
Formofentonia orbifer rotundata	-0.263947	0.0490431	2470		A	0.672743
Abraxas submartiaria	-0.16679	0.228464	2234		A	0.729444
Helicoverpa assulta	0.441744	0.00999483	278		A	0.762438
Catocala formosana	-0.179529	0.215154	1525		A	0.224436
Micronidia intermedia	-0.183305	0.261275	2300		A	0.594221
Herpetogramma ochrimaculalis	0.353154	-0.219087	532		A	0.745404
Pantana visum ampla	0.381636	0.136489	37		A	0.585847
Mythimna albomarginata rubea	-0.245499	-0.0321617	278		A	0.205122
Oberthueria formosibia	-0.218277	0.19816	1900		A	0.401233
Hyposidra talaca talaca	0.426053	0.00748502	750		A	0.380729
Asota heliconia zebrina	0.357838	-0.427139	549		A	0.611234
Gargela bilineata	0.343848	-0.167541	549		A	0.687899
Bertula quadripuncta	0.372343	-0.0524134	100		A	0.607636
Phalacra strigata insulicola	0.354628	-0.0246585	51		A	0.655798
Lamprystica purpurata	0.452593	0.0435815	245		A	0.762914
Ganisa formosicola	-0.222609	-0.274533	1900		A	0.258076
Mythimna sinuosa	-0.152451	0.187175	2287		A	0.335726
Sauris marginepunctata	-0.130129	0.229057	2287		A	0.759558
Panthea grisea	-0.120832	0.370468	2287		A	0.693863
Mecodina praecipua	0.302591	-0.127154	245		A	0.70263
Pareclipsis serrulata	-0.273979	-0.0542878	1220		A	0.127231
Parapsestis argenteopicta taiwana	-0.142738	0.337395	2234		A	0.65107
Horisme macularia	-0.168506	0.167398	2287		A	0.232241
Euthrix tamahonis	-0.157127	0.235855	2082		A	0.725847
Hypena sinuosa	-0.245654	0.0568767	2234		A	0.733664
Calletaera postvittata	0.46423	-0.0291425	37		A	0.659754
Nishada formosibia	0.232883	-0.339078	245		A	0.635493
Adrapsa ablualis	0.400953	-0.306954	245		A	0.621714
Elophila turbata	0.390797	-0.0172717	310		A	0.68106
Erygia apicalis	0.262645	-0.218973	670		A	0.743252
Eustroma melancholica interrupta	-0.150107	0.371659	2287		A	0.103314
Togaritensha curvilinea curvilinea	-0.182746	0.348334	2300		A	0.687631
Calliteara contexta kezukai	-0.120423	0.254095	1721		A	0.397298
Maxates glaucaria	-0.17049	0.216673	2300		A	0.754163
Sesamia inferens	0.221287	-0.117899	312		A	0.761571
Metoeca nymphulalis	0.377292	0.0357868	245		A	0.17794
Metanastria hyrtaca	-0.25998	-0.329405	750		A	0.625464
Eusabena miltochristalis	0.285246	-0.113583	1004		A	0.719156
Trichopterigia sanguinipunctata	-0.155631	0.324694	1900		A	0.51875
Lophoptera longipennis	-0.156583	0.280059	1900		A	0.680488
Nothomiza flavicosta	-0.256244	0.014535	1004		A	0.66092
Warreniplema fumicosta	-0.229223	-0.205419	670		A	0.550685
Antigastra catalaunalis	0.348623	0.0976641	1004		A	0.580395
Callopistria juventina	0.127061	-0.334035	312		A	0.798489
Spatalistis christophana	-0.210537	0.0196854	1900		A	0.517114
Mosopia subnubila	-0.147552	0.180299	1721		A	0.163563
Biston marginata	0.03262	-0.375726	51		A	0.174842
Cosmophila lyona	0.0166112	-0.3307	207		A	0.684509
Aglaomorpha histrio formosana	0.34039	0.227624	100		A	0.409843
Cosmophila flava	0.309663	-0.0717238	390		A	0.744847
Amerila astrea	0.390881	0.255661	750		A	0.51036
Ethmia epitrocha	-0.272482	-0.0893882	1004		A	0.400406
Hemipsilia coavestis	-0.193949	0.263445	2234		A	0.433634
Hypena taiwana	-0.244931	-0.20214	581		A	0.291946
Chadisra bipars	-0.213855	-0.399286	750		A	0.241255
Glyphodes chilka	-0.230997	-0.121143	1220		A	0.213672
Ganhara sp	-0.239168	-0.231107	85		A	0.368456
Dypterygia subfusca	-0.276182	0.0657357	1721		A	0.507261
Cnaphalocrocis poeyalis	0.359883	-0.0427833	245		A	0.383122
Agrocholorta albirena chihtuana	-0.197348	0.0838155	310		A	0.322916
Hypena triangularis	0.390991	-0.0370265	245		A	0.224222
Menophra humeraria	-0.181924	0.172516	1004		A	0.313834
Lymantria sugii	-0.350888	0.105701	1220		A	0.547576
Callopistria maillardi maillardi	-0.25733	-0.299947	2287		A	0.684977
Herpetogramma magna	-0.183903	-0.25764	670		A	0.253183
Tiracola plagiata	-0.264537	0.0271196	1220		A	0.344348
Eudocima homaena	-0.0837841	-0.356928	670		A	0.419228
Psyra spurcataria	-0.133943	0.302489	2470		A	0.308986
Heterothera sororcula	-0.158442	0.373774	2082		A	0.368331
Spodoptera litura	0.24626	-0.126901	296		A	0.456888
Rachia lineata	-0.106307	0.249081	2287		A	0.379155
Entomopteryx sp	0.315406	-0.133201	517		A	0.446998
Notodonta griseotincta	-0.150044	0.238453	1900		A	0.409343
Rhagastis velata	-0.213618	-0.0921585	100		A	0.341852
Parabapta unifasciata	-0.233551	0.154197	1900		A	0.401465
Cerace stipatana formosana	0.160288	-0.163163	418		A	0.200314
Barsine delineata	0.475842	0.115775	100		A	0.503655
Mythimna formosana	0.448723	-0.11421	168		A	0.24645
Condate purpurea	-0.0868955	-0.382114	280		A	0.303677
Doloessa ochrociliella	-0.243014	-0.0873141	1004		A	0.288018
Nola lucidalis nephodes	0.51391	-0.12878	245		A	0.274077
Flammona sp	-0.186249	0.197348	1721		A	0.280041
Mythimna pallidicosta	-0.234846	0.0458041	1018		A	0.391748
Habrosyne pterographa	-0.149834	0.256789	2300		A	0.315302
Dudusa synopla	-0.209894	-0.401317	245		A	0.306957
Hysterura protagma agaura	-0.124034	0.327728	2300		A	0.623353
Cephena costata	0.355332	-0.0419708	296		A	0.301523
Hippotion celerio	0.320845	-0.336296	42		A	0.3539
Ramesa albistriga	0.421389	-0.0170708	245		A	0.351665
Uresiphita tricolor	0.361513	0.0859555	51		A	0.257453
Dysaethria flavistriga	0.17882	-0.244705	1112		A	0.591082
Agrotera discinotata	0.267683	-0.0309291	1004		A	0.725285
Theretra boisduvalii	-0.280359	-0.374441	176		A	0.442214
Gastropacha pardale formosana	-0.251489	-0.310055	750		A	0.298913
Oruza brunnea	-0.152676	0.249447	2234		A	0.233455
Parasiccia dentata	0.472101	-0.0771004	85		A	0.371065
Pyloetis mimosae	0.28888	0.0190058	1004		A	0.667138
Viridistria viridipicta	-0.274246	0.202839	1004		A	0.399248
Palpita hypohomalia	-0.262898	-0.150762	670		A	0.275104
Syntypistis perdix perdix	-0.140139	0.193998	2287		A	0.412079
Carsina kanshireiensis	0.244979	-0.0628435	1004		A	0.737127
Plexiphleps stellifera	-0.152845	0.26084	1900		A	0.546838
Parobeidia gigantearia marginifascia	-0.226153	0.2361	2300		A	0.652047
Harutaea flavizona	-0.330035	-0.298637	1000		A	0.423943
Cifuna locuples	-0.263808	-0.0474755	1000		A	0.232457
Traminda aventiaria	0.512846	0.338317	302		A	0.380298
Glyphodes bivitralis	0.37189	0.162474	245		A	0.293177
Amphipyra shyrshana	-0.143649	0.318954	2300		A	0.591733
Oreta loochooana	-0.243952	0.0099338	1427		A	0.68175
Percnia suffusa	0.577561	-0.240343	37		A	0.616298
Collix stellata	-0.250264	-0.0320092	83		A	0.552102
Crocidolomia binotalis	-0.232481	0.0732267	2234		A	0.35617
Asthena undulata	-0.299642	0.178196	1721		A	0.399186
Loryma recusata	0.402907	-0.0718045	245		A	0.712007
Chrysorabdia vilemani	-0.224704	0.262012	1220		A	0.401735
Cirrhochrista spinuella	-0.0962353	-0.297542	245		A	0.710446
Orthosia limbata limbata	-0.174463	0.34795	1900		A	0.229334
Nyctycia mesomelana formosana	-0.144078	0.329415	2300		A	0.303622
Perixera absconditaria absconditaria	-0.284142	-0.0399395	1112		A	0.321478
Asota egens indica	0.487701	-0.23041	310		A	0.255839
Ecliptopera muscicolor allobathra	-0.150252	0.333754	2287		A	0.424851
Nola marginata	0.468574	0.00675423	278		A	0.286954
Psilalcis albibasis	-0.184297	0.238834	245		A	0.419752
Paralebeda femorata mirabilis	-0.162795	-0.298412	1004		A	0.710674
Arna bipunctapex	0.322586	-0.144574	310		A	0.543447
Perixera sarawackaria	0.268461	-0.0791773	51		A	0.669442
Monocerotesa abraxides	-0.310893	-0.139983	1220		A	0.417813
Gesonia obeditalis	0.405965	-0.0555605	245		A	0.268897
Orthosia reticulata fuscovestita	-0.139358	0.440823	1900		A	0.66926
Choreutis basalis	0.521493	-0.176269	168		A	0.397802
Chloroclystis rubroviridis	-0.125404	0.240232	2287		A	0.484556
Bradina geminalis	0.343128	0.0534021	302		A	0.449263
Andraca olivacea	-0.181575	-0.0978198	1041		A	0.217804
Leucapamea tsueyluana	-0.170977	0.311481	2300		A	0.278703
Gabala roseoretis	-0.137913	-0.376432	670		A	0.420594
Mecodina albodentata	0.408275	0.118726	278		A	0.379354
Cnaphalocrocis medinalis	-0.0330871	-0.205049	168		A	0.397434
Avitta puncta	-0.125269	0.211398	1900		A	0.414625
Bocula diffisa	0.304283	-0.0576871	296		A	0.140893
Leptomiza calcearia calcearia	-0.171654	0.195397	2300		A	0.619753
Hesudra divisa	-0.0934366	0.371525	1220		A	0.337358
Monobolodes prunaria	0.487205	-0.130307	51		A	0.670095
Botyodes asialis	-0.241269	-0.295869	750		A	0.39208
Pleuroptya inferior	0.353227	-0.227139	312		A	0.379899
Formofentonia orbifer rotundata	-0.194277	0.103277	2287		A	0.324197
Miltochrista sp1	-0.135453	-0.470787	1004		A	0.292123
Rachiades lichenicolor albimaculata	-0.250324	0.0241957	1004		A	0.22339
Agrotera basinotata	0.289885	-0.0349256	390		A	0.175073
Neomusotima fuscolinealis	0.471761	-0.0377201	278		A	0.332392
Strigulina scitaria	-0.268127	-0.279158	670		A	0.436423
Somadasys catocoides	-0.233792	0.222361	2082		A	0.32082
Ambulyx kuangtungensis	-0.310425	-0.261031	1004		A	0.257228
Churinga virago	-0.187464	0.262077	1721		A	0.182802
Mythimna snelleni	0.211117	-0.0242777	51		A	0.250847
Rehimena phrynealis	0.466794	-0.130872	278		A	0.583005
Goniocraspidum pryeri	-0.138983	0.198191	2234		A	0.63008
Alcis taiwanensis	-0.127874	0.331783	2300		A	0.202952
Callopistria pulchrilinea	-0.0702238	-0.246981	532		A	0.302556
Spoladea recurvalis	-0.287025	-0.277075	83		A	0.365053
Synegiodes histrionaria ornata	-0.152273	0.276347	1721		A	0.24579
Cypoides chinensis	-0.274241	-0.193123	1004		A	0.250546
Pyrausta mystica taitungensis	0.188	-0.180501	532		A	0.399386
Hyalobole changae	-0.192918	0.113791	1220		A	0.29112
Bastilla joviana joviana	0.440587	0.0167712	176		A	0.365589
Jankowskia taiwanensis	-0.290964	-0.0425204	1220		A	0.402103
Cleora alienaria	0.0761009	-0.332798	68		A	0.317208
Chundana emarginata	-0.190717	0.0922244	51		A	0.288069
Abraxas taiwanensis	-0.243138	0.00808488	1721		A	0.13999
Trichopteryx terranea	-0.144913	0.369365	1900		A	0.44184
Protoseudyra picta	0.447115	0.0226472	245		A	0.218054
Dichomeris fuscalis	0.205708	-0.230557	245		A	0.238134
Risoba yanagitai	-0.177063	0.201028	2234		A	0.30509
Philenora latifasciata	0.398295	0.0298083	310		A	0.207395
Dendrolimus arizana	-0.118094	0.265332	2300		A	0.225548
Tarsolepis taiwana	-0.282904	0.0524608	2300		A	0.271636
Chytonix costimacula	0.0846135	-0.263436	280		A	0.213765
Euproctis purpureofasciata	-0.180296	0.26323	2300		A	0.225895
Adrapsa rivulata	0.0491708	-0.158329	549		A	0.592387
Blasticorhinus rivulosa	0.438487	0.00171642	161		A	0.206196
Euproctis inornata	-0.293872	-0.0671845	1000		A	0.281693
Taeneremina scripta	-0.0906009	0.47467	2300		A	0.235773
Sophta fuficeps	0.361447	0.0630667	390		A	0.201295
Cidariplura nigrisigna	0.325988	-0.099741	245		A	0.525442
Trichogyia limacodiformis	0.345486	0.0640657	245		A	0.665504
Agathia hemithearia	-0.0462894	-0.476669	1004		A	0.412526
Macrauzata fenestraria insulata	-0.0668238	0.241856	1721		A	0.238759
Elophila nigralbalis	0.574993	0.0246426	278		A	0.171354
Mythimna epieixelus	0.0137766	-0.331602	312		A	0.35821
Acosmeryx naga naga	-0.308639	0.0624805	1427		A	0.618416
Xanthorhoe mediofascia	-0.158569	0.275194	2234		A	0.268286
Odonestis bheroba formosae	-0.297289	-0.235233	750		A	0.217342
Mythimna plantei	-0.166209	0.21533	1200		A	0.280071
Spilarctia sp	-0.277654	-0.12711	1427		A	0.670933
Dahira taiwana	-0.108701	0.122852	2082		A	0.457049
Krananda latimarginaria	0.0427753	-0.34269	549		A	0.575874
Atopophysa opulens	-0.264799	0.0523434	1220		A	0.303931
Lamida obscura	0.0370911	-0.314064	280		A	0.182394
Macroglossum saga	-0.12149	0.163355	2300		A	0.339629
Notata parva	0.35876	0.0127988	245		A	0.242184
Hypena tristalis	-0.0848444	0.36711	2234		A	0.562175
Netria multispinae multispinae	-0.132183	0.259814	2287		A	0.626563
Nyctycia strigidisca nigridorsi	-0.141839	0.317667	1900		A	0.577059
Narosoideus vulpinus	-0.0908399	-0.393144	312		A	0.542124
Catoria olivescens	0.299669	0.0923658	51		A	0.325609
Plusiodonta coelonota	0.427971	-0.0201776	51		A	0.359785
Hydrelia ulula	-0.13457	0.26274	1900		A	0.656488
Bocula xanthostola	0.30156	-0.053325	296		A	0.325769
Glyphodes multilinealis	-0.0904064	-0.309069	245		A	0.651375
Lipararchis tranquillalis	0.339185	-0.22631	245		A	0.242391
Lophoruza albicostalis	0.236085	-0.218567	245		A	0.240084
Cidariplura gladiata	0.402135	0.104965	161		A	0.21244
Orgyia postica	0.358574	-0.0739424	278		A	0.239773
Anoratha sinuosa	-0.112427	0.227721	1721		A	0.29666
Callopistria guttulalis	0.447549	-0.0445678	312		A	0.238894
Ocrasa nannodes	-0.288116	-0.102033	1000		A	0.402938
Oreta extensa	-0.192841	-0.416885	310		A	0.663934
Danielithosia immaculata	-0.0779128	-0.391653	670		A	0.512136
Cnethodonta grisescens baibarana	-0.266916	-0.0280749	1004		A	0.607458
Eupithecia hashimotoi	-0.137413	0.283312	1900		A	0.397799
Tympanistes fusimargo	-0.182136	0.267976	2234		A	0.250743
Prismosticta fenestrata	-0.277367	0.156355	1041		A	0.624072
Derambila dentifera	-0.299638	-0.133909	1004		A	0.351487
Nyctemera lacticinia	0.402317	-0.35255	312		A	0.472587
Acropteris leptaliata	0.498892	0.1146	390		A	0.407494
Bastilla arcuata	0.284742	0.0598942	37		A	0.187991
Dissoplaga flava changi	-0.169234	0.257479	2300		A	0.237896
Scionomia praeditaria	-0.119384	0.225642	2300		A	0.310374
Hemiglaea costalis	-0.12392	0.285001	2470		A	0.277656
Ambulyx ochracea	-0.314006	-0.25554	1041		A	0.397963
Pyrinioides aurea	-0.188486	0.285143	2287		A	0.341963
Paradarisa comparataria rantaizanensis	-0.144311	0.289187	2234		A	0.651801
Plecoptera siderogramma	0.286994	-0.0478289	1220		A	0.344166
Scopula anatreces	-0.169365	0.102434	1721		A	0.696951
Hippotion velox	-0.239978	0.0224025	1427		A	0.425201
Herminia decipiens	-0.248199	-0.11317	549		A	0.4394
Rhesala imparata	0.224201	0.0709411	245		A	0.347221
Horithyatira decorata takamukui	-0.197752	0.219093	1200		A	0.202169
Belosticta crassa	-0.261023	0.0399589	1200		A	0.169021
Xestia flavilinea	-0.140664	0.272582	2234		A	0.174411
Oreta brunnea	-0.166601	0.209684	1721		A	0.410665
Hippotion velox	-0.252827	0.07778	2234		A	0.5083
Eushachia aurata auripennis	-0.128918	0.387368	2287		A	0.337119
Sarcinodes yayeyamana	-0.248124	-0.373984	1041		A	0.275415
Syrastrenopsis kawabei	-0.211511	0.1596	670		A	0.130057
Chorodna creataria	-0.232531	-0.365934	2287		A	0.248836
Psilogramma increta	-0.25676	-0.240582	750		A	0.604222
Pleuroptya characteristica	0.261871	-0.146607	549		A	0.675302
Cyclophora intermixtaria intermixtaria	-0.169697	0.175915	1427		A	0.236883
Entomopteryx combusta	0.320387	-0.17448	100		A	0.357545
Lymantria umbrifera	-0.168775	0.369107	2082		A	0.381768
Ninodes splendens	-0.244411	-0.0977755	1004		A	0.223489
Kunugia brunnea	-0.192563	0.221701	1525		A	0.265377
Bastilla analis	0.272088	0.190475	1004		A	0.471222
Notonagemia analis gressitti	-0.243001	-0.404618	1900		A	0.296512
Potnyctycia nemesi	-0.138667	0.304938	1900		A	0.452533
Avatha chinensis	-0.184024	0.248221	2234		A	0.470671
Xanthodes transversa	0.265536	-0.283788	750		A	0.32261
Panilla minor	-0.180422	-0.402904	549		A	0.269924
Blenina angulipennis	-0.121256	0.162344	1900		A	0.112562
Condica dolorosa	0.404211	-0.071757	296		A	0.529927
Bertula parallela	0.343514	-0.0716624	51		A	0.173098
Euproctis taiwana	0.334709	-0.551507	37		A	0.263557
Mythimna radiata	-0.197149	0.188657	1427		A	0.209377
Endotricha mesenterialis	0.204413	-0.266963	1004		A	0.187509
Spodoptera exigua	-0.121275	0.170656	1900		A	0.14202
Camptoloma carum	-0.114498	-0.358694	37		A	0.31804
Parasiccia maculata	0.140968	-0.227295	278		A	0.238186
Mahanta zolotuhini	-0.100643	0.299142	2300		A	0.209229
Teliphasa albifusa	-0.0430671	-0.437705	37		A	0.606465
Macrauzata minor	-0.269356	-0.339808	670		A	0.207382
Hypena lignealis	-0.201702	0.193432	1721		A	0.272385
Zeuzera multistrigata	-0.204356	0.261172	1721		A	0.220832
Pangrapta trilineata	0.286526	-0.0959971	1004		A	0.167738
Aethaloessa calidalis tiphalis	0.0530456	-0.237852	245		A	0.555511
Saturnia thibeta okurai	-0.275049	-0.170596	1004		A	0.685797
Prochasma dentilinea	-0.187403	0.251765	2300		A	0.43495
Chadisra bipartita	-0.255538	-0.298997	532		A	0.24084
Eilicrinia flava	0.398601	0.128407	532		A	0.169963
Chiasmia monticolaria notia	-0.0366048	-0.317911	1041		A	0.425258
Theretra silhetensis silhetensis	0.294964	-0.136202	168		A	0.640159
Derambila fragilis	0.396907	-0.543411	83		A	0.275549
Rema costimacula	0.410599	0.147852	750		A	0.23738
Hypena kanshireiensis	0.257669	-0.126278	168		A	0.310455
Nosophora semitritalis	0.377942	0.187223	51		A	0.722057
Habrosyne indica formosana	-0.214987	0.205363	312		A	0.527407
Electrophaes taiwana	-0.153665	0.28325	2300		A	0.613665
Tirathaba mundella	0.364993	-0.153898	245		A	0.342649
Cyana formosana	-0.0790021	0.194896	1900		A	0.126339
Gandaritis sinicaria postalba	-0.0707544	0.203382	1721		A	0.35643
Elusa ustula	0.357376	-0.00539143	245		A	0.276748
Lymantria iris	-0.226426	0.14026	750		A	0.597789
Tyana falcata	-0.237735	0.195984	2287		A	0.650247
Lymantria mathura subpallida	0.420943	0.200625	168		A	0.641958
Lemyra fallaciosa	-0.134537	0.0357552	1004		A	0.587346
Lebeda nobilis	0.146835	-0.312651	1220		A	0.352984
Euthrix laeta	0.397869	0.0627736	245		A	0.342499
Heterostegane subtessellata	-0.237663	-0.385801	750		A	0.69522
Diarsia arenosoides	-0.145878	0.295663	2300		A	0.339173
Mosopia punctilinea	0.329287	0.0574139	1004		A	0.673446
Herminia vermiculata	0.380216	0.0519432	750		A	0.259033
Acrodontis aenigma	-0.179329	0.184384	1112		A	0.235388
Euproctis kanshireia	0.44717	0.181822	302		A	0.272792
Xestia yamanei	-0.144311	0.250704	2234		A	0.21486
Homochelas leptopalta	-0.134511	0.236186	2234		A	0.329951
Discoglypha hampsoni	-0.168193	0.201491	1220		A	0.199279
Bastilla praetermissa	0.289665	-0.153791	278		A	0.413062
Paradoxopla sinuata taiwana	-0.216836	0.328145	1721		A	0.68925
Gastropacha horishana	-0.194018	-0.42525	245		A	0.576331
Sineugraphe elkalandozta	-0.0975421	0.289071	2300		A	0.642685
Chytonix variegata	-0.145221	0.239284	1900		A	0.393028
Sophta olivata	0.450195	-0.0176924	245		A	0.264758
Anectropis fumigata	-0.157529	0.244629	2082		A	0.651862
Nacna buschmannferenci	-0.142053	0.240126	2234		A	0.352988
Narangodes argyrostrigatus	-0.11974	0.244785	1900		A	0.499521
Hyalobathra dialychna	0.379169	-0.126269	278		A	0.474878
Macrothyatira arizana arizana	-0.127565	0.253186	2464		A	0.122992
Pleuroptya deficiens	-0.23542	-0.00955793	1721		A	0.200856
Blasticorhinus ussuriensis	-0.20757	-0.102177	1000		A	0.375557
Aedia perdicipennis	0.345357	0.0877451	644		A	0.327547
Xylopolia fulvireniforma	-0.145399	0.406313	1900		A	0.447784
Melanthia catenaria mesozona	-0.208883	0.117407	1721		A	0.361357
Vindusara moorei	-0.303107	-0.311725	418		A	0.522366
Crypsicometa homoema	-0.141111	0.312025	2300		A	0.289407
Maxates sinuolata	-0.206307	0.18618	644		A	0.408569
Gnophos ainuaria	-0.153534	0.241109	1427		A	0.669615
Eugoa formosicola	0.389288	-0.0604952	549		A	0.430686
Alcis anmashanensis	-0.144573	0.361387	2287		A	0.70532
Plutella xylostella	-0.228272	-0.046933	1900		A	0.668767
Percnia longitermen	-0.255165	-0.392561	245		A	0.611022
Catocala macula	-0.102819	0.255732	1427		A	0.636518
Xenoplia trivialis	-0.368967	0.245279	2287		A	0.277934
Locharna strigipennis	-0.0807373	-0.416498	245		A	0.678769
Nola fasciata	-0.0618805	-0.373087	312		A	0.613882
Oraesia excavata	0.292589	-0.0529881	245		A	0.676617
Hydrelia bicolorata	-0.152657	0.378887	549		A	0.637821
Lygephila yoshimotoi	-0.150338	0.264459	2300		A	0.83287
Isodemis serpentinana	0.351637	-0.0261189	278		A	0.224923
Telorta yazakii	-0.0893255	0.203246	2234		A	0.624839
Arytrurides inornatus	-0.224476	0.095891	1004		A	0.74309
Saliocleta virgata	0.350023	0.0381839	549		A	0.725122
Loepa formosensis	-0.333204	-0.0833601	1721		A	0.623509
Treitschkendia insipidalis	-0.108497	0.233592	2464		A	0.619526
Bharetta owadai	-0.217307	-0.441232	670		A	0.628121
Jodis sp	-0.209043	0.214525	2287		A	0.461979
Venusia lineata	-0.112798	0.290239	2464		A	0.394718
Enispa bilineata	0.0387708	0.307745	1900		A	0.472534
Goniorhynchus butyrosus	0.398933	-0.156877	100		A	0.677115
Idaea sinicata	-0.221849	-0.0481275	245		A	0.641956
Phlossa conjuncta	0.4457	0.0862987	517		A	0.625163
Maliattha vialis	-0.225069	-0.0418185	549		A	0.322057
Ourapteryx yerburii virescens	-0.29744	-0.38051	670		A	0.637106
Scopula kagiata	-0.251065	-0.0530559	1220		A	0.686811
Mesoleuca costipannaria	-0.144241	0.210042	2300		A	0.598125
Lophophelma taiwana	-0.256552	-0.42272	312		A	0.622178
Taicallimorpha albipuncta	-0.0975208	0.202756	2287		A	0.647435
Cosmia unicolor	-0.160942	0.18624	1900		A	0.433743
Neasura melanopyga	0.53397	-0.123912	161		A	0.612782
Gonanticlea aversa	0.169881	-0.312757	245		A	0.658267
Callopistria nigrescens	-0.263922	0.0472148	245		A	0.460336
Hypenagonia obliquifascia	0.433138	-0.261627	51		A	0.623748
Mataeomera semialba	-0.271693	-0.0388973	1220		A	0.603893
Blenina chlorophila	-0.248186	0.194468	2234		A	0.588607
Hydatocapnia gemina	-0.200621	-0.313933	245		A	0.652386
Talanga nympha	0.29393	-0.12854	428		A	0.192168
Hupodonta corticalis	-0.153255	0.231123	2234		A	0.217972
Laspeyria ruficeps	0.399054	-0.00634524	168		A	0.532162
Herpetogramma cynarale	0.46057	0.0196019	278		A	0.610408
Liparopsis postalbida	-0.335212	-0.175474	549		A	0.638798
Lophontosia fusca	-0.260291	-0.238824	68		A	0.737023
Stenoloba olivacea	-0.140327	0.181452	1721		A	0.368692
Ctenoplusia mutans	-0.139285	0.175731	2234		A	0.487543
Chrysocraspeda sanguinea	0.089125	-0.298758	280		A	0.66535
Monocerotesa virgata	-0.35131	-0.183475	1900		A	0.491645
Spilarctia wilemani	-0.390364	-0.0571947	1427		A	0.231473
Gerontha dracuncula	0.554381	-0.272037	100		A	0.21721
Diarsia unica	-0.148814	0.298626	2300		A	0.527959
Collix praetenta	-0.0864194	-0.223699	1041		A	0.575718
Lyclene acteola	-0.219552	-0.432626	549		A	0.610777
Bertula terminalis	-0.0870164	0.174862	2300		A	0.541037
Parnara bada	0.425693	-0.0491477	168		A	0.572718
Fascellina chromataria	0.30938	-0.0931886	517		A	0.64428
Leucapamea feketeanyaka	-0.142952	0.260584	2300		A	0.127614
Argyrogramma signata	0.410345	-0.00481333	296		A	0.223485
Syngamia falsidicalis	-0.319655	0.0436317	1220		A	0.66913
Hypomecis punctinalis glos	0.328511	-0.203735	68		A	0.649401
Tanaorhinus viridiluteata	-0.312366	-0.0170062	549		A	0.607454
Arichanna sinica refracta	-0.185145	0.298487	2300		A	0.176111
Hadennia hisbonalis	-0.187194	-0.37293	549		A	0.513996
Ectropis bhurmitra	0.474868	-0.0259403	245		A	0.340962
Condica illecta	0.374742	0.00837213	168		A	0.669703
Amphipyra surnia	-0.10534	0.178206	2464		A	0.676517
Amblychia moltrechti	-0.160104	0.28513	2287		A	0.57896
Belippa horrida	-0.262705	-0.226748	1004		A	0.568101
Hymenia perspectalis	0.398006	0.0954362	245		A	0.490397
Agrotis ipsilon	-0.224212	-0.0731277	37		A	0.601869
Polythlipta divaricata	-0.267706	-0.249338	670		A	0.731728
Simplicia xanthoma	0.300587	0.101651	517		A	0.152338
Epinotia bicolor	0.361895	-0.100089	245		A	0.60421
Semiothisops macariata	0.432914	0.097722	296		A	0.226819
Zanclognatha nigrisigna	0.491923	-0.0496878	51		A	0.700042
Ctenoplusia kosemponensis	-0.255915	-0.168784	428		A	0.718632
Trichopterigia kishidai	-0.154998	0.299986	2300		A	0.125337
Aiteta musculina	0.36941	0.0609519	168		A	0.576438
Narosa nigrisigna	0.387139	0.0526739	278		A	0.674656
Ischyja ferrifracta	-0.109713	-0.311147	245		A	0.321971
Sypnoides pannosa	-0.105279	0.180754	2082		A	0.595396
Stenia minoralis	0.400698	-0.0359953	312		A	0.595101
Pseudeustrotia bipartita	0.411117	-0.102206	245		A	0.364409
Bryophilina mollicula	-0.229243	-0.19744	245		A	0.488314
Heterolocha marginata	-0.108665	0.15826	2300		A	0.732533
Cania heppneri	0.450392	0.15873	1000		A	0.386712
Chilo sacchariphagus	0.319602	0.0136374	296		A	0.614084
Caiella pygmy	-0.177086	0.268959	2300		A	0.303023
Eois lunulosa duplicilinea	0.0519295	-0.388197	312		A	0.439366
Manoba phaeochroa	-0.159016	0.250851	2234		A	0.24081
Tyloptera bella ogatai	-0.156184	0.136049	1525		A	0.417612
Lixa productalis taiwana	0.478494	-0.117931	51		A	0.349042
Epiplema obscuraria	0.376338	0.000383263	549		A	0.276498
Thyas coronata	-0.354319	-0.079711	2287		A	0.475267
Gymnasura semilutea	-0.309469	0.0917059	245		A	0.33345
Choreutis xanthogramma	0.470277	0.0566698	245		A	0.367971
Catoria sublavaria	0.461558	0.0545061	278		A	0.274116
Ancylolomia japonica	-0.212847	0.0263642	1220		A	0.345053
Pleuroptya punctimarginalis	0.370153	0.122451	750		A	0.390944
Hipoepa biasalis	0.443891	0.0889584	245		A	0.741519
Penicillaria jocosatrix	-0.236566	-0.312197	161		A	0.564162
Eospilarctia neurographa	-0.168382	0.363974	2300		A	0.291828
Avatha bipartita	0.443878	-0.218679	310		A	0.508769
Alcis taiwanovariegata	-0.0922656	0.342214	2287		A	0.460531
Ctenoplusia placida	-0.237386	0.0129064	1900		A	0.241789
Biston robustum subrobustum	-0.142541	0.349619	2082		A	0.252693
Euproctis pulverea	-0.176759	0.217713	2300		A	0.444774
Chrysodeixis heberachis	0.340661	-0.110198	2287		A	0.211731
Sewa taiwana	-0.143399	0.297288	2300		A	0.353774
Ecliptopera rectilinea kanshinensis	-0.0275486	-0.461742	390		A	0.437576
Hypochrosis rufescens	-0.0940749	0.255847	2287		A	0.37881
Pleuroptya costalis	-0.122056	0.148647	2234		A	0.313927
Pida postalba	-0.152095	0.230761	1721		A	0.326585
Penicillaria maculata	0.180654	-0.181324	1004		A	0.377161
Amsactoides solitaria	0.365489	-0.265731	176		A	0.324321
Neoreta purpureofascia	0.427774	0.066485	750		A	0.371838
Diomea rotundata	0.314877	-0.21872	100		A	0.365191
Lophobates ochrolaria	-0.106148	0.290568	1721		A	0.268852
Macaldenia palumba	0.374622	-0.036046	390		A	0.299336
Hypatima spathota	0.413715	0.0406074	245		A	0.209681
Synegia eumeleata	0.438728	-0.0421501	278		A	0.351294
Comostola ocellulata	-0.220788	0.174485	2470		A	0.321055
Bomolocha thermesialis	-0.202378	0.0115725	1004		A	0.40665
Orthocabera sericea sericea	-0.201031	0.240597	2234		A	0.263585
Hypena strigatus	-0.235563	0.00699038	1004		A	0.286969
Agrotis taiwana	-0.134598	0.265711	2300		A	0.281314
Callyna contracta	-0.208835	0.264107	1900		A	0.309449
Herminia kurokoi	0.361425	0.0108975	1004		A	0.459018
Metaphoenia incongrualis	0.411828	-0.0255411	312		A	0.597122
Callyna jugaria	0.356194	-0.093547	37		A	0.242772
Galleria mellonella	-0.273374	-0.147125	1112		A	0.288291
Cleora nigronotaria	0.394052	-0.186029	42		A	0.342983
Acolutha pictaria imbecilla	-0.277778	-0.0128089	1900		A	0.465852
Ommatophora luminosa	0.00438656	-0.310163	1112		A	0.569579
Callibotys carapina	-0.0149293	-0.276662	1004		A	0.233842
Xylena tatajiana tatajiana	-0.137832	0.296178	1721		A	0.341433
Acronicta pruinosa	-0.294933	-0.209698	1721		A	0.237644
Loxaspilates arrizanaria	-0.13744	0.268749	2300		A	0.639235
Eumeta pryeri	0.360381	0.0996377	161		A	0.355109
Marumba cristata bukaiana	-0.278579	-0.0489892	750		A	0.559581
Nadagara vagaia	0.312551	-0.015783	245		A	0.33842
Heterophleps taiwana	-0.121636	0.181978	1525		A	0.301512
Metallaxis semiustus	0.0176547	-0.404465	245		A	0.271468
Luxiaria mitorrhaphes	-0.309601	-0.058601	750		A	0.248544
Dipterygina cupreotincta	-0.300282	-0.144999	1220		A	0.588751
Chorodna ochreimacula	-0.137045	-0.380293	100		A	0.524191
Benbowia takamukuanus	-0.242479	-0.0820424	1427		A	0.48735
Carea varipes	-0.28295	-0.02804	1041		A	0.566697
Stigmoctenoplusia aeneofusa	-0.215891	-0.204826	245		A	0.359798
Oxymacaria deformis	-0.15234	0.231003	1721		A	0.327401
Chrysodeixis taiwani	-0.205498	0.290918	2287		A	0.591684
Pangrapta plumbilineata	0.228409	-0.0862241	670		A	0.259611
Nevrina procopia	0.382351	0.169942	245		A	0.542893
Pycnarmon cribrata	-0.173991	-0.0443499	2234		A	0.332122
Hypopyra ossigera	0.338623	0.0237907	517		A	0.379441
Eustroma contortum	-0.250402	0.1969	1041		A	0.246377
Rhagastis binoculata	0.347809	0.0255827	670		A	0.312037
Perciana marmorea	-0.132375	0.293523	1721		A	0.2374
Antheraea formosana	-0.31965	-0.185862	1000		A	0.280986
Arguda horishana	-0.282143	-0.071114	1004		A	0.513977
Alcis semiusta	-0.151329	0.335209	2300		A	0.578485
Trisuloides sericea	-0.193491	-0.429808	245		A	0.47282
Stauropus sikkimensis lushanus	-0.189563	0.187087	2300		A	0.494898
Pagyda lustralis	-0.0988912	-0.162927	1004		A	0.449636
Olulis puncticinctalis	0.528321	-0.0229811	161		A	0.489689
Simplicia niphona	0.346544	-0.0687712	2082		A	0.507922
Endotricha ruminalis	0.457571	0.0404794	245		A	0.150058
Strepsigonia diluta takamukui	0.354296	0.00320495	750		A	0.433939
Eublemma abrupta	0.418183	-0.0603299	245		A	0.336941
Sympis rufibasis	0.431035	0.169276	312		A	0.288273
Parapoynx crisonalis	0.418512	-0.0176317	245		A	0.26323
Sarcinodes yeni	-0.302673	-0.308072	1041		A	0.223126
Amyna punctum	0.323441	-0.0234661	1004		A	0.267197
Spodoptera mauritia acronyctoides	-0.213894	0.00508917	245		A	0.494481
Microphalera grisea yoshimotoi	-0.132366	0.328723	1900		A	0.229712
Gymnoscelis albicaudata	-0.12665	0.289834	1900		A	0.543111
Ctenoplusia sumbawana	-0.238665	0.145774	1004		A	0.737982
Asota plana lacteata	0.367171	-0.358508	100		A	0.588431
Apha arisana	-0.191668	0.188251	750		A	0.759462
Gigatelorta herois	0.106119	-0.249416	418		A	0.699783
Lyclene arcuata	0.00757693	-0.462791	670		A	0.662618
Euclasta dafamatalis	0.454901	-0.0442585	296		A	0.691585
Cechetra minor	-0.257526	-0.428241	161		A	0.523631
Diarsia canescens	-0.192657	0.276919	2300		A	0.728737
Asota caricae	0.454742	0.314846	168		A	0.721997
Harmandicrania harmandi	-0.141643	0.340843	2300		A	0.695676
Rhynchina cramboides	-0.211469	0.18573	1112		A	0.698196
Acleris yasutoshii	-0.145264	0.234202	1900		A	0.835565
Paracrama angulata	-0.314412	-0.218502	1004		A	0.433157
Biston regalis comitata	-0.106206	0.160111	1721		A	0.691442
Bocula marginata	0.354814	-0.0400697	1004		A	0.768076
Timandra extremaria	0.391967	0.0440375	750		A	0.77761
Toxobotys nea	0.392261	0.0163064	245		A	0.693046
Bagada spicea	-0.241489	-0.105056	1112		A	0.695538
Naxidia punctata	-0.206849	0.221775	1427		A	0.707104
Callambulyx tatarinovii formosana	-0.240682	-0.406767	1041		A	0.570648
Thysanoplusia reticulata	0.368408	-0.0426683	168		A	0.529977
Flavinarosa obscura	0.280254	-0.122623	51		A	0.588489
Gagitodes omnifasciaria	-0.153065	0.23933	2300		A	0.722503
Laciniodes umbrosus	-0.154336	0.190888	2287		A	0.634389
Feliniopsis tripunctata	0.380564	-0.0664267	245		A	0.687935
Nacoleia charesalis	0.392752	0.000238558	245		A	0.529914
Bertula abjudicalis	0.344625	-0.053051	245		A	0.695519
Chalcoscelides castaneipars	-0.135136	0.120842	670		A	0.733143
Subleuconycta sugii	-0.210667	0.0358362	1004		A	0.651383
Zanclognatha yaeyamalis	0.412775	-0.0759373	51		A	0.70117
Bocchoris inspersalis	0.377586	0.360393	245		A	0.686415
Hydrillodes wilemani	-0.236181	-0.0914625	1112		A	0.56255
Anarsia isogona	0.399727	-0.0200606	278		A	0.691197
Perizoma fasciaria	0.210658	-0.195871	549		A	0.702107
Hampsonella arizana	-0.198715	0.0767594	278		A	0.60558
Nemophora fluorites	-0.126519	0.304229	2234		A	0.680705
Rhodoneura sugitanii	-0.136507	0.154205	1525		A	0.655474
Pheosiopsis cinerea formosana	-0.217414	0.18318	1004		A	0.642149
Euryobeidia languidata	-0.236375	0.200994	1900		A	0.70396
Scopula propinquaria	0.22176	-0.22542	312		A	0.362134
Spilarctia taiwanensis	0.457472	-0.332908	68		A	0.196143
Cidariplura shanmeii	0.157953	-0.120752	549		A	0.665651
Stenhypena costalis	0.271831	0.0552131	517		A	0.65262
Timandra convectaria	0.401566	0.0691639	532		A	0.696945
Atacira affinis	0.394549	-0.0328774	278		A	0.796375
Hypena conscitalis	0.311668	-0.0242586	390		A	0.224541
Hyposidra infixaria	0.518301	0.0447374	161		A	0.576327
Rikiosatoa fucataria	-0.140805	0.349146	1721		A	0.70343
Auzata minuta infirma	-0.279012	-0.123398	1220		A	0.550573
Sciota proximalis	0.312044	-0.121263	278		A	0.24822
Sarbanissa cirrha	-0.119958	0.189066	1721		A	0.459104
Cyana hamata hamata	-0.0596027	-0.4539	517		A	0.343187
Trichopterigia rufinotata	-0.166557	0.308529	2234		A	0.624838
Oraesia sp	0.344396	-0.0940851	168		A	0.679843
Hypena longipennis	-0.132276	0.172168	1721		A	0.629796
Fentonia baibarana	-0.29979	-0.198678	1041		A	0.655294
Euproctis magna	-0.316119	-0.219532	1004		A	0.745766
Luxiaria amasa amasa	-0.150419	0.136889	1900		A	0.295699
Organopoda carnearia carnearia	-0.322497	0.012121	100		A	0.3923
Piercia yui	-0.130617	0.24769	2300		A	0.770887
Phalera obscura	-0.249132	-0.220616	37		A	0.65676
Gonitis mesogona	0.323623	-0.0554481	278		A	0.717871
Deltoplastis commatopa	0.488893	0.0194167	278		A	0.209175
Synanthedon auritincta	0.266143	-0.469044	51		A	0.664139
Arichanna vernalis	-0.156929	0.218198	1900		A	0.235982
Scopula proximaria indigenata	0.215129	-0.323687	245		A	0.733419
Miltochrista koshunica	-0.0340692	-0.409809	83		A	0.689234
Simplicia bimarginata	0.40726	0.0591945	549		A	0.641638
Cleora sp	0.238371	-0.310203	245		A	0.660492
Garella ruficirra	0.305689	-0.0887036	278		A	0.562451
Scopula attentata	-0.263518	-0.128205	670		A	0.676416
Thysanoptyx incurvata	-0.154193	0.139164	1721		A	0.731039
Ourapteryx taiwana	-0.124523	0.239414	2464		A	0.193722
Anthyria grataria	0.377825	-0.178899	245		A	0.68451
Sypnoides chinensis	-0.122024	0.335838	2287		A	0.397283
Cyana sanguinea	-0.255693	-0.265129	2234		A	0.762059
Dura alba	-0.141467	-0.34715	1004		A	0.748666
Parasiccia fuscipennis	0.397493	-0.148062	278		A	0.262791
Alcis taiwanovariegata	-0.252188	0.304739	2082		A	0.630568
Tamba lala	0.223075	-0.286992	312		A	0.703311
Chrysaeglia magnifica	0.448306	0.24925	418		A	0.541807
Protuliocnemis castalaria	0.267761	-0.401129	312		A	0.66818
Melanthia procellata szechuanensis	-0.247608	0.0843105	2300		A	0.64186
Spilosoma fumida	-0.170051	0.243784	1900		A	0.555526
Dysaethria erasaria	-0.271268	-0.190862	1004		A	0.572299
Anorthoa plumbeata	-0.148056	0.326899	2470		A	0.789788
Spilarctia subtestacea	0.411031	-0.558766	418		A	0.537518
Manoba major takasago	0.175232	-0.255186	245		A	0.547312
Thyatira batis formosicola	0.0880735	-0.423933	245		A	0.246254
Tyloptera bella ogatai	-0.17357	0.206321	2287		A	0.496061
Agathia magnificentia	-0.186562	0.232918	2300		A	0.481907
Pingasa secreta	-0.277841	0.00293649	670		A	0.348392
Endotricha luteogrisalis	0.377567	-0.194199	168		A	0.539345
Agrioglypta itysalis	0.37867	-0.0240553	312		A	0.29194
Tarsolepis fulgurifera	-0.122831	0.10619	1900		A	0.47005
Herpetogramma luctuosalis	0.233659	-0.168901	161		A	0.412903
Spodoptera pecten	0.275911	-0.149471	390		A	0.414532
Quasinarosa fulgens	0.533095	-0.28769	37		A	0.460292
Pilipectus taiwanus	-0.161861	0.196477	1112		A	0.773136
Ecliptopera umbrosaria stathera	-0.0405446	-0.410278	245		A	0.458551
Langia zenzeroides formosana	-0.281372	-0.120722	1000		A	0.398873
Pentateucha inouei	-0.1572	0.303542	2287		A	0.608566
Endotricha olivacealis	-0.285671	-0.195244	278		A	0.553801
Eublemma cochylioides	0.369729	-0.168257	310		A	0.40828
Aplotelia diplographa	-0.114099	-0.362304	549		A	0.309016
Chrysodeixis minutus	-0.157733	-0.258293	296		A	0.543142
Euproctis latifascia suisharyonis	0.224725	-0.324967	161		A	0.302804
Martania albofasciata	-0.156834	0.20671	2287		A	0.315393
Tetridia caletoralis	0.463047	-0.122547	100		A	0.406907
Pangrapta vasava	-0.330628	-0.0995656	1004		A	0.562422
Choreutis amethystodes	0.565189	0.0120985	51		A	0.353873
Uliura infausta	-0.159393	0.278117	1220		A	0.421635
Simplicia unipuncta	0.388502	0.0054115	310		A	0.24343
Adrapsa subnotigera	0.302229	-0.113806	670		A	0.437142
Dysstroma sikkimensis	-0.179282	0.194911	670		A	0.459947
Gadirtha inexacta	-0.163086	-0.26637	42		A	0.483804
Mythimna nigrilinea	0.352403	0.133242	42		A	0.428193
Agrotera leucostola	0.38085	-0.4488	37		A	0.342127
Xestia semiherbida	-0.165078	0.294648	2098		A	0.227786
Synegia masuii	-0.0107456	-0.240929	670		A	0.399648
Zanclopera falcata	0.416919	0.00261271	750		A	0.407747
Atopophysa lividata	-0.141026	0.210644	2300		A	0.473878
Maxates rufolimbata	-0.0196419	-0.358917	418		A	0.332611
Simplicia discosticta	0.389442	0.0694833	278		A	0.409508
Hoplodrina implacata	-0.126257	0.220682	2234		A	0.308727
Susica sinensis	0.477078	0.0212015	296		A	0.437047
Eudocima salaminia	0.386236	0.198053	161		A	0.377472
Celenna festivaria formosensis	-0.0479067	0.33309	1220		A	0.532581
Tyspanodes hypsalis	-0.14741	-0.378825	2287		A	0.422078
Oglasa costimacula	0.410417	-0.120786	312		A	0.369069
Menophra anaplagiata	-0.230693	0.128922	1525		A	0.454387
Hypena cervinalis	-0.151619	0.193289	1721		A	0.604602
Xanthorhoe cybele	0.174615	-0.368747	83		A	0.528974
Botyodes principalis	-0.343744	-0.0042289	1004		A	0.234541
Zanclognatha nakatomii	0.40514	-0.030581	51		A	0.468788
Lophomilia polybapta	-0.252951	-0.028922	1112		A	0.215345
Zanclognatha subtriplex	0.370442	-0.057909	51		A	0.547686
Pachynoa sabelialis	0.404974	-0.0793061	245		A	0.290953
Arichanna maculosa	-0.148441	0.207549	1721		A	0.522603
Hypena indicatalis	0.203751	-0.190999	68		A	0.342468
Lamprophaia ablactalis	0.446664	-0.15012	168		A	0.38873
Rhodostrophia bisinuata wilemani	-0.159702	0.22036	2234		A	0.271647
Anticlea canaliculata	-0.133936	0.353236	1004		A	0.321022
Belosticta laxa	-0.114317	0.34081	2300		A	0.636331
Palpita nigropunctalis	-0.126399	0.188601	2287		A	0.428436
Mamestra tayulingensis	-0.134927	0.227747	2300		A	0.466906
Ophiusa tirhaca	-0.247609	-0.102135	1427		A	0.704301
Syrastrena sumatrana obliquilinea	-0.256169	-0.258256	750		A	0.426764
Photoscotosia insularis	-0.143701	0.306883	1900		A	0.487665
Hyblaea puera	0.0617282	-0.276234	750		A	0.526162
Radhica flavovittata taiwanensis	-0.23162	0.0262941	1220		A	0.340677
Phlogophora clava	-0.147565	0.318354	2082		A	0.465224
Caduca albopunctata	-0.242034	-0.342806	1041		A	0.480688
Periergos magna	0.185423	-0.172254	532		A	0.463276
Agaraeus discolor	-0.275233	-0.27299	549		A	0.29847
Simplicia simplicissima	0.367138	-5.19409e-05	296		A	0.464028
Glyphodes duplicalis	0.36016	0.0580252	312		A	0.269882
Cyclophora taiwana	0.487967	0.000454773	245		A	0.400428
Callopistria placodoides	0.349291	-0.00689999	532		A	0.576213
Eupithecia yoshimotoi	-0.154484	0.274816	1900		A	0.52084
Omiodes diemenalis	0.510042	-0.173468	100		A	0.533403
Parolulis renalis	0.255937	-0.089489	245		A	0.382515
Creatonotos gangis	0.427514	0.274409	161		A	0.62088
Ghoria tecta	-0.154228	0.314598	1900		A	0.551423
Metaemene hampsoni	-0.22082	-0.349093	1900		A	0.421497
Micromelalopha baibarana	0.352384	-0.15759	100		A	0.398404
Omiodes noctescens	0.240275	-0.118145	1004		A	0.609191
Orthosia castanea	-0.156248	0.373951	2287		A	0.304898
Amyna leucopera	0.319818	0.0359901	1004		A	0.39948
Dindica polyphaenaria	0.247432	-0.10058	37		A	0.383957
Anisoneura aluco	0.401075	0.109358	245		A	0.185769
Abraxas formosilluminata	0.559872	-0.31989	37		A	0.261936
Diarsia sinuosa	-0.188016	0.166693	1018		A	0.61413
Dichomeris picrocarpa	0.317733	-0.161486	245		A	0.291253
Rhamnosa arizanella	-0.137488	0.232887	1900		A	0.502948
Acronicta hercules	-0.237279	0.101032	1427		A	0.507442
Oglasa retracta	-0.259461	-0.102721	1004		A	0.478409
Fascellina plagiata	-0.187242	0.0358285	1000		A	0.427043
Hemipsilia sp	-0.20351	0.169089	2234		A	0.516739
Eilema usuguronis	-0.217073	-0.290927	418		A	0.534304
Stauropus alternus alternus	0.366904	-0.0699054	245		A	0.513207
Kamalia tattakana	-0.299599	-0.104529	1525		A	0.471987
Dysaethria cretacea	0.481204	-0.0173554	245		A	0.510207
Cerynea igniaria	0.488016	-0.0296677	100		A	0.488745
Lygephila dorsigera	-0.138308	0.159733	1220		A	0.716437
Physetobasis dentifascia triangulifera	-0.27091	0.0574794	1004		A	0.628211
Nemophora aritai	-0.150596	0.24926	1900		A	0.370486
Ctenoplusia furcifera furcifera	-0.0307466	-0.323453	310		A	0.489153
Ditrigona triangularia	-0.197663	0.234825	2287		A	0.41521
Oruza divisa	0.458733	-0.0923909	532		A	0.470268
Leucoblepsis fenestraria	0.261061	-0.0410868	549		A	0.527666
Analthes insignis	-0.0224943	-0.414324	245		A	0.47578
Hypena cognata	0.25915	-0.0624282	390		A	0.466444
Dolbina inexacta	-0.26987	-0.381809	670		A	0.560806
Rusicada combinans	-0.247096	-0.146682	1004		A	0.514007
Macaria acutaria	-0.17011	-0.274891	750		A	0.49092
Daddala lucilla	-0.220008	0.268536	1427		A	0.558904
Ecliptopera benigna	-0.151772	-0.424047	278		A	0.398904
Anaplectoides inouei	-0.132791	0.285373	2300		A	0.524886
Piletocera aegimiusalis	0.432644	0.0586949	245		A	0.46601
Hypospila bolinoides	0.330831	0.0198336	161		A	0.276405
Cleora fraterna	-0.309417	-0.0367735	245		A	0.500592
Eupithecia nuceistrigata	-0.14659	0.230963	2234		A	0.449413
Maxates extrambigua	-0.175669	0.227168	1427		A	0.5029
Narosoideus flavidorsalis	-0.257664	-0.36295	2234		A	0.475851
Sibatania arizana	-0.18762	0.273569	1721		A	0.436092
Pangrapta adusta	-0.176112	-0.182162	549		A	0.465893
Euproctis sp	-0.126875	0.180188	2234		A	0.583745
Synegia pallens abeliae	-0.014829	-0.270789	670		A	0.501951
Menophra nakajimai	-0.172883	0.221381	1721		A	0.487142
Albara reversaria opalescens	-0.230803	-0.325996	549		A	0.514995
Lacera procellosa	-0.0217901	-0.359944	549		A	0.417432
Olene dudgeoni	0.399556	0.0361912	390		A	0.628516
Chiasmia perfusaria	-0.191418	-0.389111	245		A	0.725774
Berta rugosivalva	-0.0214644	-0.432215	750		A	0.456445
Attacus atlas formosanus	0.18125	-0.319559	428		A	0.49573
Andraca yauichui	-0.144537	0.16362	2082		A	0.418414
Adrapsa quadrilinealis	0.185217	-0.190368	51		A	0.428915
Tethea oberthueri taiwana	-0.108255	0.298384	245		A	0.656799
Calliteara postfusca	-0.229846	0.118421	1004		A	0.506309
Hemithea pallidimunda	-0.308221	-0.07271	1427		A	0.358429
Amphipyra averna	0.193502	-0.161795	670		A	0.556639
Thalatta fasciosa	0.407818	-0.05035	278		A	0.724872
Pleuroptya balteata	0.250864	-0.216978	1004		A	0.554247
Mythimna exsanguis	0.366869	-0.104316	296		A	0.658952
Lassaba parvalbidaria parvalbidaria	-0.180693	0.284596	2287		A	0.523491
Eublemma baccalix	0.342063	0.0300518	312		A	0.48511
Pterotosoma castanea	-0.28567	-0.266172	1427		A	0.47881
Orphanostigma abruptalis	0.465707	0.114609	278		A	0.469148
Pelagodes subquadraria	-0.24899	-0.436771	750		A	0.642613
Erebus albicincta obscurata	0.106476	-0.0113173	1220		A	0.671173
Palirisa cervina formosana	-0.207421	0.1603	2082		A	0.662743
Parallelia arctotaenia	0.304628	-0.384357	168		A	0.605967
Lophomilia diehli	-0.146617	-0.318957	670		A	0.481156
Antipercnia cordiforma	-0.430784	0.077955	1721		A	0.438802
Anuga multiplicans	-0.254975	-0.308185	245		A	0.680091
Paracymoriza vagalis	0.410057	-0.306598	278		A	0.437797
Hysteroscene extravagans	-0.299925	-0.241201	296		A	0.701888
Ethmia susa	-0.252716	-0.10799	1004		A	0.393129
Mabra nigriscripta	0.451568	0.0515122	278		A	0.434504
Discoglypha locupletata	-0.298206	0.207236	1220		A	0.471696
Chlorodontopera discospilata	-0.190649	0.24345	2287		A	0.426091
Catocala pataloides	-0.139297	0.190555	2287		A	0.493496
Cyana quadripartita	-0.204356	-0.38797	1041		A	0.440896
Oroplema oyamana	-0.149807	0.214299	2287		A	0.611551
Mnesiloba dentifascia	-0.222049	-0.169008	1004		A	0.716263
Endotricha similata	-0.141294	0.219789	1900		A	0.619829
Pericyma cruegeri	0.390095	0.131289	168		A	0.590803
Percnia luridaria nominoneura	-0.300152	-0.313862	549		A	0.550535
Imma asaphoneura	-0.178087	-0.387534	670		A	0.498455
Mesophalera sigmata	0.28223	-0.200465	581		A	0.666705
Numenes takamukui	-0.272914	-0.0148595	1220		A	0.473605
Lomographa inamata	-0.348139	-0.0270158	2287		A	0.580488
Periergos kamadena	0.1577	-0.377746	161		A	0.491432
Kunugia undans metanastroides	-0.250187	0.0169851	278		A	0.459842
Pleuroptya iopasalis	0.42925	0.0829201	278		A	0.464666
Dindica taiwana	-0.0791409	0.365327	670		A	0.485183
Anuga lunulata	-0.145499	0.282725	2234		A	0.498122
Sigmuncus albigrisea	0.325741	-0.0492936	245		A	0.551453
Pseudopanolis flavimacula	-0.150332	0.451328	2470		A	0.460056
Adrapsoides reticulatis	-0.155011	0.280985	1900		A	0.398203
Phyllodes eyndhovii	0.113159	-0.428472	100		A	0.376929
Acontia olivacea	-0.224436	-0.196303	549		A	0.307362
Trichoplusia ni	-0.23869	0.0705568	100		A	0.489462
Mythimna changi	-0.233344	0.214082	1721		A	0.218571
Isocentris filalis	0.470105	0.0885377	532		A	0.374555
Eutelia geyeri	-0.19055	0.155877	1721		A	0.233544
Asura tricolor	0.492385	0.147114	312		A	0.350343
Diplopseustis perieresalis	-0.214016	0.0778809	549		A	0.291354
Psyra cuneata matsumurai	-0.13523	0.186649	1721		A	0.73029
Calesia dasypterus	0.425861	0.0643212	532		A	0.435311
Agnidra scabiosa fixseni	-0.275205	0.164945	1220		A	0.300191
Marumba saishiuana formosana	-0.314798	-0.144176	1900		A	0.520071
Dahira rubiginosa	-0.126498	-0.339469	549		A	0.417808
Hypena perspicua	-0.240756	0.129692	1220		A	0.246805
Paliga schenklingi	-0.291678	-0.0767905	1112		A	0.244637
Herochroma ochreipicta	-0.135758	0.259638	2287		A	0.360889
Crypsicometa ochracea	-0.133398	0.169804	2300		A	0.214075
Homodes sp	0.310895	-0.196644	750		A	0.290736
Scopula rantaizanensis	-0.179322	0.176746	2300		A	0.44648
Paradarisa chloauges chloauges	-0.266917	0.00995625	1220		A	0.410546
Pyralis regalis	0.306944	-0.0583194	549		A	0.310808
Palpita warrenalis	-0.248593	-0.195285	1112		A	0.300526
Glyphodes formosana	-0.154673	0.162265	1721		A	0.320097
Hyalobole taiwanensis	-0.148871	0.361287	2300		A	0.273014
Creatonotos transiens vacillans	0.507429	0.560122	161		A	0.399445
Cotachena taiwanalis	-0.262723	-0.0544714	1004		A	0.356551
Hadennia hypenalis	0.452342	0.0339842	161		A	0.248358
Macrocilix mysticata flavotincta	-0.141705	0.184566	1220		A	0.296322
Episparis taiwana	0.362277	0.0153209	245		A	0.14929
Hexafrenum leucodera yamamotoi	-0.259098	-0.00170841	1112		A	0.227111
Nyctycia endoi endoi	-0.128223	0.239374	2300		A	0.263259
Diarsia formosensis	-0.14713	0.300549	1721		A	0.48793
Nephelomilta pusilla	-0.178927	0.108532	1220		A	0.264266
Auaxa mimosina	-0.172581	0.310056	2300		A	0.304424
Pseudargyria interruptella	-0.287497	-0.0726313	1900		A	0.229687
Apospasta rantaizanensis	-0.151375	0.323175	1427		A	0.300176
Latirostrum bisacutum	-0.120937	0.256725	2287		A	0.269201
Nacna splendens	-0.242035	-0.225459	1004		A	0.576544
Lymantria grisea	-0.234309	0.152653	1721		A	0.330943
Pida decolorata maculosa	-0.189587	0.219159	1900		A	0.330569
					A	0.333139
					A	0.446451
					A	0.592025
					A	0.171369
					A	0.388735
					A	0.207876
					A	0.609425
					A	0.229749
					A	0.583419
					A	0.225845
					A	0.271692
					A	0.298824
					A	0.228707
					A	0.532218
					A	0.433147
					A	0.439942
					A	0.564213
					A	0.413766
					A	0.309045
					A	0.589919
					A	0.14685
					A	0.541459
					A	0.348164
					A	0.373291
					A	0.245855
					A	0.287654
					A	0.177976
					A	0.295475
					A	0.488522
					A	0.555122
					A	0.438492
					A	0.414352
					A	0.472973
					A	0.495163
					A	0.481218
					A	0.317583
					A	0.547353
					A	0.298123
					A	0.284166
					A	0.25939
					A	0.164258
					A	0.214576
					A	0.500918
					A	0.211059
					A	0.27752
					A	0.28634
					A	0.453748
[truncated: 149,099 more rows]

## Sheet: Fig4
Panel a				Panel b				Panel c				Panel d				Panel e				Panel f
Assemblage	Elevation	IC/IR		Assemblage	Temperature	IC/IR		Assemblage	Precipitation	IC/IR		Assemblage	Elevation	IP/IC		Assemblage	Temperature	IP/IC		Assemblage	Precipitation	IP/IC
A	54.4811	1.42829		A	21.9415	1.42829		A	200.453	1.42829		A	54.4811	0.15314		A	21.9415	0.15314		A	200.453	0.15314
B	145.919	2.24293		B	23.1313	2.24293		B	193.111	2.24293		B	145.919	0.455336		B	23.1313	0.455336		B	193.111	0.455336
C	258.435	1.11603		C	21.9642	1.11603		C	252.352	1.11603		C	258.435	0.881398		C	21.9642	0.881398		C	252.352	0.881398
D	324.602	2.00357		D	21.2938	2.00357		D	199.106	2.00357		D	324.602	0.365393		D	21.2938	0.365393		D	199.106	0.365393
E	420.188	1.63332		E	20.5406	1.63332		E	252.906	1.63332		E	420.188	0.230607		E	20.5406	0.230607		E	252.906	0.230607
F	539.851	1.42658		F	20.7851	1.42658		F	224.702	1.42658		F	539.851	0.511608		F	20.7851	0.511608		F	224.702	0.511608
G	668.587	0.88921		G	19.0641	0.88921		G	255.304	0.88921		G	668.587	0.267785		G	19.0641	0.267785		G	255.304	0.267785
H	750.154	0.994022		H	21.2092	0.994022		H	283.923	0.994022		H	750.154	0.3208		H	21.2092	0.3208		H	283.923	0.3208
I	1009.84	0.610939		I	17.9634	0.610939		I	221.052	0.610939		I	1009.84	0.73411		I	17.9634	0.73411		I	221.052	0.73411
J	1112	0.214088		J	13.5737	0.214088		J	143.474	0.214088		J	1112	0.842536		J	13.5737	0.842536		J	143.474	0.842536
K	1218.9	0.206002		K	16.833	0.206002		K	205.033	0.206002		K	1218.9	0.79812		K	16.833	0.79812		K	205.033	0.79812
L	1427	0.125868		L	16.4372	0.125868		L	167.372	0.125868		L	1427	0.927935		L	16.4372	0.927935		L	167.372	0.927935
M	1525	0.0532295		M	16.1455	0.0532295		M	217.273	0.0532295		M	1525	0.602174		M	16.1455	0.602174		M	217.273	0.602174
N	1721	0.0777493		N	14.012	0.0777493		N	207.141	0.0777493		N	1721	0.991355		N	14.012	0.991355		N	207.141	0.991355
O	1900	0.087328		O	13.2275	0.087328		O	171.147	0.087328		O	1900	0.92087		O	13.2275	0.92087		O	171.147	0.92087
P	2083.14	0.247889		P	12.0667	0.247889		P	154.929	0.247889		P	2083.14	0.410117		P	12.0667	0.410117		P	154.929	0.410117
Q	2265.04	0.132183		Q	12.8124	0.132183		Q	316.924	0.132183		Q	2265.04	0.451849		Q	12.8124	0.451849		Q	316.924	0.451849
R	2300	0.0474068		R	11.2262	0.0474068		R	301.554	0.0474068		R	2300	1.04252		R	11.2262	1.04252		R	301.554	1.04252
S	2467	0.333232		S	9.77727	0.333232		S	367.545	0.333232		S	2467	1.0557		S	9.77727	1.0557		S	367.545	1.0557

## Sheet: Fig5
Panel b				Panel c
Assemblage	Temperature	Relative brightness		Assemblage	Relative brightness	IC/IR
A	21.9415	0.969731		A	0.969731	1.42829
B	23.1313	0.97781		B	0.97781	2.24293
C	21.9642	0.969606		C	0.969606	1.11603
D	21.2938	0.971253		D	0.971253	2.00357
E	20.5406	0.973723		E	0.973723	1.63332
F	20.7851	0.971715		F	0.971715	1.42658
G	19.0641	0.973267		G	0.973267	0.88921
H	21.2092	0.983685		H	0.983685	0.994022
I	17.9634	0.967814		I	0.967814	0.610939
J	13.5737	0.953451		J	0.953451	0.214088
K	16.833	0.954204		K	0.954204	0.206002
L	16.4372	0.962444		L	0.962444	0.125868
M	16.1455	0.948716		M	0.948716	0.0532295
N	14.012	0.945398		N	0.945398	0.0777493
O	13.2275	0.948092		O	0.948092	0.087328
P	12.0667	0.942475		P	0.942475	0.247889
Q	12.8124	0.953798		Q	0.953798	0.132183
R	11.2262	0.938219		R	0.938219	0.0474068
S	9.77727	0.945331		S	0.945331	0.333232

## Sheet: SupplementaryFig02
Species	Predicted elevation	Actual elevation	Family	Genus
Ectropis arizanensis	743.323	1717.09	Geometridae	Ectropis
Monema rubriceps	359.813	348.757	Limacodidae	Monema
Chrysodeixis eriosoma	672.484	675	Noctuidae	Chrysodeixis
Oxyodes scrobiculata	446.351	531.432	Erebidae	Oxyodes
Katha magnata magnata	721.063	746.667	Erebidae	Katha
Simplicia bimarginata	512.551	489.234	Erebidae	Simplicia
Olene dudgeoni	417.045	465.556	Erebidae	Olene
Sarcinodes aequilinearia	677.059	711.889	Geometridae	Sarcinodes
Alcis taiwanovariegata	1413.47	1396.84	Geometridae	Alcis
Cania heppneri	330.954	339.145	Limacodidae	Cania
Zurobata vacillans	695.789	581.474	Erebidae	Zurobata
Pseudosphetta moorei	403.149	389.286	Erebidae	Pseudosphetta
Psilalcis pulveraria	666.478	609.318	Geometridae	Psilalcis
Mocis undata	350.266	376.702	Erebidae	Mocis
Alcis taiwanovariegata	1402.62	1396.84	Geometridae	Alcis
Psilalcis pulveraria	770.327	609.318	Geometridae	Psilalcis
Psilalcis breta rantaizana	540.46	455.776	Geometridae	Psilalcis
Paradoxopla sinuata taiwana	1596.38	1651.05	Lasiocampidae	Paradoxopla
Lophophelma taiwana	697.529	699.119	Geometridae	Lophophelma
Spilarctia subcarnea	463.587	229.014	Erebidae	Spilarctia
Spodoptera litura	481.425	476.314	Noctuidae	Spodoptera
Tamba taiwana	2241.94	2064.6	Erebidae	Tamba
Botyodes principalis	1154.75	1192.29	Crambidae	Botyodes
Olene dudgeoni	463.703	465.556	Erebidae	Olene
Gasterocome pannosaria orta	1106.2	1241.69	Geometridae	Gasterocome
Crypsiptya coclesalis	278.897	291.125	Crambidae	Crypsiptya
Xylostola indistincta	981.749	1005.36	Noctuidae	Xylostola
Eilema ratonis	630.523	682.392	Erebidae	Eilema
Pachynoa thoosalis	257.803	271.357	Crambidae	Pachynoa
Comibaena procumbaria	382.067	340.348	Geometridae	Comibaena
Luxiaria costinota	901.838	893.688	Geometridae	Luxiaria
Cusiala boarmioides	829.167	371.088	Geometridae	Cusiala
Dudusa synopla	542.447	483.667	Notodontidae	Dudusa
Habrosyne indica formosana	1387.42	1516.2	Drepanidae	Habrosyne
Hesudra divisa	1290.9	1295.27	Erebidae	Hesudra
Cnaphalocrocis medinalis	546.288	953.75	Crambidae	Cnaphalocrocis
Perina nuda	468.85	292.167	Erebidae	Perina
Creatonotos transiens vacillans	269.967	295.407	Erebidae	Creatonotos
Lophoptera squammigera	536.912	468.595	Euteliidae	Lophoptera
Westermannia elliptica elliptica	356.634	360.304	Nolidae	Westermannia
Ischyja ferrifracta	589.535	522.364	Erebidae	Ischyja
Analthes taihokualis	269.705	324.094	Crambidae	Analthes
Avatha chinensis	1444.81	1507.02	Erebidae	Avatha
Kerala lentiginosa	1727.28	1892.9	Nolidae	Kerala
Celenna festivaria formosensis	1336.91	1383.91	Geometridae	Celenna
Asota egens indica	393.512	424.688	Erebidae	Asota
Iraga rugosa	409.597	466.214	Limacodidae	Iraga
Parasa shirakii	745.442	681.042	Limacodidae	Parasa
Chrysaeglia magnifica	503.88	512.559	Erebidae	Chrysaeglia
Phlogophora albovittata	1713.56	1749.59	Noctuidae	Phlogophora
Tridrepana arikana	823.355	793.172	Drepanidae	Tridrepana
Aethalura duplicata	1167.37	1157	Geometridae	Aethalura
Semidonta kosemponica	823.549	843	Notodontidae	Hyperaeschrella
Creatonotos transiens vacillans	425.466	295.407	Erebidae	Creatonotos
Traminda aventiaria	325.466	334.836	Geometridae	Traminda
Asota heliconia zebrina	430.165	427.468	Erebidae	Asota
Eilema ratonis	765.095	682.392	Erebidae	Eilema
Hydatocapnia gemina	680.363	644.652	Geometridae	Hydatocapnia
Mythimna separata	821.791	645.7	Noctuidae	Mythimna
Semidonta kosemponica	825.303	843	Notodontidae	Hyperaeschrella
Hypena sinuosa	1200.57	1322	Erebidae	Hypena
Syntypistis umbrosa	913.674	707.2	Notodontidae	Syntypistis
Pelagodes subquadraria	662.876	609.75	Geometridae	Pelagodes
Teulisna tumida	830.33	989.273	Erebidae	Teulisna
Vamuna alboluteora	1217.71	1348.55	Erebidae	Vamuna
Ericeia pertendens	349.078	895	Erebidae	Ericeia
Trisuloides sugii	625.285	670	Noctuidae	Trisuloides
Barsine ponlai	1704.47	1507.33	Erebidae	Barsine
Ercheia cyllaria	243.351	268.562	Erebidae	Ercheia
Lassaba parvalbidaria parvalbidaria	1585.94	1660.69	Geometridae	Lassaba
Hulodes caranea	492.217	407.222	Erebidae	Hulodes
Creatonotos transiens vacillans	413.792	295.407	Erebidae	Creatonotos
Syllepte taiwanalis	309.728	316.411	Crambidae	Syllepte
Iraga rugosa	341.137	466.214	Limacodidae	Iraga
Karana gemmifera	1854.29	1844.4	Noctuidae	Karana
Syntypistis cyanea cyanea	409.432	528.617	Notodontidae	Syntypistis
Dolbina inexacta	709.501	716.556	Sphingidae	Dolbina
Gastropacha horishana	440.895	462.792	Lasiocampidae	Gastropacha
Parasa consocia	417.925	421.238	Limacodidae	Parasa
Manoba major takasago	569.869	523.7	Nolidae	Manoba
Creatonotos transiens vacillans	663.476	295.407	Erebidae	Creatonotos
Callopistria japonibia	253.937	264.9	Noctuidae	Callopistria
Opisthograptis punctilineata	1891.69	1947.55	Geometridae	Opisthograptis
Neotogaria saitonis saitonis	1472.69	1496.67	Drepanidae	Neotogaria
Aroana baliensis	728.058	471.571	Erebidae	Aroana
Mocis undata	680.577	376.702	Erebidae	Mocis
Blasticorhinus rivulosa	411.408	307.765	Erebidae	Blasticorhinus
Olene dudgeoni	378.304	465.556	Erebidae	Olene
Cleora fraterna	1034.25	1068.95	Geometridae	Cleora
Demopsestis formosana	1752.43	2091	Drepanidae	Demopsestis
Dipterygina indica	1011.43	1089.57	Noctuidae	Dipterygina
Albara reversaria opalescens	522.627	570.964	Drepanidae	Albara
Hydrelia bicolorata	1714.31	1946.44	Geometridae	Hydrelia
Lyclene arcuata	381.456	378.618	Erebidae	Lyclene
Eospilarctia formosana	2100.44	2278.62	Erebidae	Eospilarctia
Pachynoa thoosalis	221.833	271.357	Crambidae	Pachynoa
Lymantria mathura subpallida	402.489	394.337	Erebidae	Lymantria
Hypena lignealis	794.931	1303.89	Erebidae	Hypena
Tyloptera bella ogatai	1267.16	1479.5	Geometridae	Tyloptera
Hymenia perspectalis	334.074	312.8	Crambidae	Hymenia
Comibaena delicatior	762.633	749.833	Geometridae	Comibaena
Idaea sugillata	1895.25	1963	Geometridae	Idaea
Cleora fraterna	1122.99	1068.95	Geometridae	Cleora
Asota heliconia zebrina	425.903	427.468	Erebidae	Asota
Lyclene arcuata	372.302	378.618	Erebidae	Lyclene
Mosopia punctilinea	527.276	544.481	Erebidae	Mosopia
Isodemis serpentinana	495.334	317.5	Tortricidae	Isodemis
Oreta brunnea	1842.97	1892.8	Drepanidae	Oreta
Chrysodeixis heberachis	383.165	456.505	Noctuidae	Chrysodeixis
Chorodna creataria	726.624	674.173	Geometridae	Chorodna
Gymnasura semilutea	1037.48	1230.57	Erebidae	Gymnasura
Callopistria maillardi maillardi	872.578	754.872	Noctuidae	Callopistria
Lobogonodes dactylotypa	792.728	1022.5	Geometridae	Lobogonodes
Asota heliconia zebrina	410.957	427.468	Erebidae	Asota
Adrapsa simplex	498.356	683.84	Erebidae	Adrapsa
Simplicia bimarginata	461.816	489.234	Erebidae	Simplicia
Asota egens indica	406.393	424.688	Erebidae	Asota
Idaea sugillata	1754.25	1963	Geometridae	Idaea
Orybina flaviplaga	1371.37	1390	Pyralidae	Orybina
Panolis variegatoides	2074.28	2127.96	Noctuidae	Panolis
Syntypistis subgeneris subgeneris	467.281	522.1	Notodontidae	Syntypistis
Hypocometa clauda	2046.59	2129.53	Geometridae	Hypocometa
Aedia lichenea	358.335	422.667	Noctuidae	Aedia
Antheraea formosana	888.214	955.7	Saturniidae	Antheraea
Triuncina brunnea	895.589	953.554	Bombycidae	Triuncina
Parallelia stuposa	204.262	173.846	Erebidae	Parallelia
Asota plana lacteata	370.278	396.143	Erebidae	Asota
Lygniodes hypoleuca	839.021	907	Erebidae	Lygniodes
Asota egens indica	412.837	424.688	Erebidae	Asota
Lophophleps purpurea	191.428	256.111	Geometridae	Lophophleps
Paradarisa chloauges chloauges	1267.69	1206.42	Geometridae	Paradarisa
Agrioglypta itysalis	244.641	295.678	Crambidae	Agrioglypta
Menophra anaplagiata	1275.26	1124.72	Geometridae	Menophra
Trisuloides sericea	609.021	646.586	Noctuidae	Trisuloides
Karana gemmifera	1772.19	1844.4	Noctuidae	Karana
Anisoneura salebrosa	416.026	495.562	Erebidae	Anisoneura
Sympis rufibasis	259.251	263.495	Erebidae	Sympis
Chrysodeixis taiwani	1295.22	1430.09	Noctuidae	Chrysodeixis
Celenna festivaria formosensis	1392.81	1383.91	Geometridae	Celenna
Condica albigutta	253.026	572.667	Noctuidae	Condica
Corymica spatiosa	643.441	656.23	Geometridae	Corymica
Asota heliconia zebrina	374.522	427.468	Erebidae	Asota
Pangrapta plumbilineata	510.736	583.812	Erebidae	Pangrapta
Athetis stellata	993.725	788.133	Noctuidae	Athetis
Syntypistis comatus	1493.78	1486.09	Notodontidae	Syntypistis
Cleora fraterna	1012.21	1068.95	Geometridae	Cleora
Harpyia formosicola	1801.5	1736.6	Notodontidae	Harpyia
Mesastrape fulguraria fulguraria	1128.56	1106.43	Geometridae	Mesastrape
Susica sinensis	366.645	356	Limacodidae	Susica
Cnethodonta grisescens baibarana	978.316	1104.74	Notodontidae	Cnethodonta
Tethea oberthueri taiwana	1441.77	1519.8	Drepanidae	Tethea
Arcte coerula	1041.07	1136	Noctuidae	Arcte
Sympis rufibasis	239.705	263.495	Erebidae	Sympis
Abaciscus alishanensis	893.941	1070.29	Geometridae	Abaciscus
Asota caricae	498.116	526.05	Erebidae	Asota
Tyspanodes hypsalis	547.259	618.7	Crambidae	Tyspanodes
Parasa shirakii	655.899	681.042	Limacodidae	Parasa
Thosea sinensis	311.618	390.312	Limacodidae	Thosea
Hyposidra talaca talaca	419.27	335.538	Geometridae	Hyposidra
Aglaomorpha histrio formosana	447.303	482.375	Erebidae	Aglaomorpha
Percnia luridaria nominoneura	678.874	652.895	Geometridae	Percnia
Problepsis albidior matsumurai	670.199	677.812	Geometridae	Problepsis
Asota egens indica	403.61	424.688	Erebidae	Asota
Spodoptera litura	506.135	476.314	Noctuidae	Spodoptera
Bocula diffisa	406.111	470.095	Erebidae	Bocula
Prismosticta fenestrata	1059.95	1095.47	Endromidae	Prismosticta
Herminia grisealis	383.838	1002	Erebidae	Herminia
Hydrillodes lentalis	837.49	448.111	Erebidae	Hydrillodes
Syntypistis viridipicta	423.681	456.435	Notodontidae	Syntypistis
Callyna jugaria	641.571	323.947	Noctuidae	Callyna
Euproctis kanshireia	383.63	347.8	Erebidae	Euproctis
Plesiomorpha flaviceps	332.577	245	Geometridae	Plesiomorpha
Tamba lala	412.07	358.364	Erebidae	Tamba
Agaraeus discolor	809.036	767.667	Geometridae	Agaraeus
Theretra nessus	839.962	959.5	Sphingidae	Theretra
Chiasmia monticolaria notia	655.876	673.75	Geometridae	Chiasmia
Lemyra fallaciosa	334.074	1356.79	Erebidae	Lemyra
Traminda aventiaria	349.768	334.836	Geometridae	Traminda
Diphtherocome pulchra	1658.18	1705.23	Noctuidae	Diphtherocome
Chiasmia monticolaria notia	680.584	673.75	Geometridae	Chiasmia
Condica serva	495.939	330.615	Noctuidae	Condica
Olene dudgeoni	426.388	465.556	Erebidae	Olene
Syllepte taiwanalis	264.343	316.411	Crambidae	Syllepte
Hypena tenebralis	416.277	1756.02	Erebidae	Hypena
Macaria abydata	171.506	199	Geometridae	Macaria
Spilarctia wilemani	924.107	946.913	Erebidae	Spilarctia
Palpoctenidia phoenicosoma semilauta	1154.73	1640.8	Geometridae	Palpoctenidia
Thyas juno	1035.02	1136.33	Erebidae	Thyas
Glauconoe deductalis	362.349	387.143	Crambidae	Glauconoe
Chorodna ochreimacula	598.23	597.333	Geometridae	Chorodna
Cleora fraterna	1060.62	1068.95	Geometridae	Cleora
Lymantria mathura subpallida	309.032	394.337	Erebidae	Lymantria
Aedia lichenea	343.546	422.667	Noctuidae	Aedia
Bastilla acuta acuta	1430.18	1367.33	Erebidae	Bastilla
Asota heliconia zebrina	416.928	427.468	Erebidae	Asota
Scopelodes contractus	516.006	359.857	Limacodidae	Scopelodes
Aedia leucomelas	669.388	607.947	Noctuidae	Aedia
Simplicia discosticta	531.653	203.4	Erebidae	Simplicia
Acolutha pictaria imbecilla	895.468	1144.25	Geometridae	Acolutha
Chrysorabdia vilemani	1802.86	1886.46	Erebidae	Chrysorabdia
Adrapsa quadrilinealis	240.019	274.76	Erebidae	Adrapsa
Pelagodes subquadraria	658.897	609.75	Geometridae	Pelagodes
Stigmatophora tridens	1073.99	1220	Erebidae	Stigmatophora
Hypospila bolinoides	560.559	500.852	Erebidae	Hypospila
Pseudocollix hyperythra catalalia	399.369	610.667	Geometridae	Pseudocollix
Macaldenia palumba	282.223	398.045	Erebidae	Macaldenia
Dudusa nobilis	642.168	611.235	Notodontidae	Dudusa
Callopistria repleta	1017.01	1354.38	Noctuidae	Callopistria
Alcis admissaria undularia	1736.88	1815.4	Geometridae	Alcis
Lyclene arcuata	389.535	378.618	Erebidae	Lyclene
Axylia putris triseriata	1296.09	1387.5	Noctuidae	Axylia
Orthosia alishana	2097.67	1976.38	Noctuidae	Orthosia
Ercheia cyllaria	242.394	268.562	Erebidae	Ercheia
Avatha bipartita	214.578	244.524	Erebidae	Avatha
Carea internifusca	1218.1	703.857	Nolidae	Carea
Chrysaeglia magnifica	471.916	512.559	Erebidae	Chrysaeglia
Metaemene hampsoni	614.757	742.571	Erebidae	Metaemene
Daddala lucilla	1275.58	1315.41	Erebidae	Daddala
Marumba cristata bukaiana	946.212	963.333	Sphingidae	Marumba
Bastilla absentimacula	206.386	290.788	Erebidae	Bastilla
Hydrelia enisaria	1746.04	1706	Geometridae	Hydrelia
Blasticorhinus rivulosa	367.517	307.765	Erebidae	Blasticorhinus
Paradarisa chloauges chloauges	1067.82	1206.42	Geometridae	Paradarisa
Hypersypnoides punctosa	1322.53	1198.47	Erebidae	Hypersypnoides
Nola lucidalis nephodes	344.406	253.25	Nolidae	Nola
Ommatophora luminosa	617.053	660.044	Erebidae	Ommatophora
Dysaethria suisharyonis	1349.28	2206.14	Uraniidae	Dysaethria
Manoba major takasago	1392.3	523.7	Nolidae	Manoba
Ischyja manlia	857.203	1034.94	Erebidae	Ischyja
Endotricha consocia	270.839	283.154	Pyralidae	Endotricha
Aglaomorpha histrio formosana	456.711	482.375	Erebidae	Aglaomorpha
Hypena taiwana	814.048	697.429	Erebidae	Hypena
Alcis admissaria undularia	1631.46	1815.4	Geometridae	Alcis
Barsine callorufa	1633.41	2150.33	Erebidae	Barsine
Ambulyx ochracea	958.022	795.125	Sphingidae	Ambulyx
Conilepia nigricosta paiwan	349.668	429.72	Erebidae	Conilepia
Krananda latimarginaria	458.603	493.143	Geometridae	Krananda
Herpetogramma luctuosalis	448.13	483.621	Crambidae	Herpetogramma
Diarsia subtincta	1622.54	1821.5	Noctuidae	Diarsia
Calliteara taiwana	1122.05	1320.38	Erebidae	Calliteara
Euproctis marginata insulata	1831.46	1923.76	Erebidae	Euproctis
Brahmaea wallichii insulata	1519.72	1598	Brahmaeidae	Brahmaea
Lithopolia confusa confusa	1456.28	1420	Noctuidae	Lithopolia
Diarsia formosensis	2114.64	1946.29	Noctuidae	Diarsia
Tambana subflava	1708.6	1756.14	Noctuidae	Tambana
Ecliptopera muscicolor allobathra	1921.78	1981.5	Geometridae	Ecliptopera
Opisthograptis punctilineata	1936.99	1947.55	Geometridae	Opisthograptis
Oraesia excavata	724.975	614.857	Erebidae	Oraesia
Heterolocha coccinea	812.447	803.306	Geometridae	Heterolocha
Oxyodes scrobiculata	428.999	531.432	Erebidae	Oxyodes
Oxyodes scrobiculata	451.698	531.432	Erebidae	Oxyodes
Tanaorhinus viridiluteata	1047.36	1090	Geometridae	Tanaorhinus
Menophra nakajimai	1223.65	1811.33	Geometridae	Menophra
Vamuna alboluteora	1275.31	1348.55	Erebidae	Vamuna
Euplexia chlorerythra	1892.93	2138.75	Noctuidae	Euplexia
Heterothera sororcula	2173.3	2237.33	Geometridae	Heterothera
Corymica spatiosa	648.717	656.23	Geometridae	Corymica
Mosopia punctilinea	565.159	544.481	Erebidae	Mosopia
Mythimna sinuosa	1026.49	1526.37	Noctuidae	Mythimna
Cleora fraterna	739.28	1068.95	Geometridae	Cleora
Oreta fuscopurpurea	687.066	687.968	Drepanidae	Oreta
Syntomaula simulatella	426.678	245	Cosmopterigidae	Syntomaula
Rhagastis binoculata	429.157	462.939	Sphingidae	Rhagastis
Bastilla absentimacula	275.737	290.788	Erebidae	Bastilla
Vamuna alboluteora	1376.53	1348.55	Erebidae	Vamuna
Traminda aventiaria	339.248	334.836	Geometridae	Traminda
Antitrygodes divisaria perturbatus	329.159	388.767	Geometridae	Antitrygodes
Bombyx mandarina formosana	348.892	383.559	Bombycidae	Bombyx
Parasa consocia	373.016	421.238	Limacodidae	Parasa
Acosmeryx naga naga	1146.27	1164.2	Sphingidae	Acosmeryx
Zanclopera falcata	388.55	393.702	Geometridae	Zanclopera
Spilarctia subcarnea	312.471	229.014	Erebidae	Spilarctia
Semidonta kosemponica	471.058	843	Notodontidae	Hyperaeschrella
Strepsigonia diluta takamukui	682.101	408.667	Drepanidae	Strepsigonia
Daddala lucilla	1329.21	1315.41	Erebidae	Daddala
Arippara indicator	218.846	189.6	Pyralidae	Arippara
Daddala lucilla	1341.2	1315.41	Erebidae	Daddala
Cerynea igniaria	349.054	313.2	Erebidae	Cerynea
Anisoneura salebrosa	487.828	495.562	Erebidae	Anisoneura
Isodemis serpentinana	662.936	317.5	Tortricidae	Isodemis
Parasa shirakii	758.031	681.042	Limacodidae	Parasa
Chrysorabdia vilemani	1813.05	1886.46	Erebidae	Chrysorabdia
Spilarctia subcarnea	234.778	229.014	Erebidae	Spilarctia
Agathia laetata	505.187	479.667	Geometridae	Agathia
Fodina contigua	247.074	284.458	Erebidae	Fodina
Spilarctia alba kikuchii	1125.16	1163.5	Erebidae	Spilarctia
Oxyodes scrobiculata	503.757	531.432	Erebidae	Oxyodes
Creatonotos transiens vacillans	639.508	295.407	Erebidae	Creatonotos
Asota egens indica	406.942	424.688	Erebidae	Asota
Nordstromia semililacina	1714.09	1672.03	Drepanidae	Nordstromia
Krananda latimarginaria	560.769	493.143	Geometridae	Krananda
Blenina chlorophila	1380.92	1561.5	Nolidae	Blenina
Cryptophlebia repletana	429.892	367.5	Tortricidae	Cryptophlebia
Creatonotos transiens vacillans	246.067	295.407	Erebidae	Creatonotos
Nechesia albodentata	325.631	273.667	Erebidae	Nechesia
Callambulyx tatarinovii formosana	599.608	680.611	Sphingidae	Callambulyx
Chrysodeixis heberachis	448.029	456.505	Noctuidae	Chrysodeixis
Lophoptera squammigera	428.362	468.595	Euteliidae	Lophoptera
Notodonta griseotincta	1840.8	1906.56	Notodontidae	Notodonta
Mocis frugalis	188.865	203.326	Erebidae	Mocis
Cleora fraterna	1042.98	1068.95	Geometridae	Cleora
Eilicrinia flava	371.318	423.189	Geometridae	Eilicrinia
Myrioblephara fenchihuana	1510.89	1665.75	Geometridae	Myrioblephara
Hypena tenebralis	1545.94	1756.02	Erebidae	Hypena
Tanaorhinus formosana	1287	1371	Geometridae	Tanaorhinus
Thosea sinensis	339.144	390.312	Limacodidae	Thosea
Asota heliconia zebrina	403.775	427.468	Erebidae	Asota
Tarsolepis taiwana	1148.93	1131.85	Notodontidae	Tarsolepis
Horithyatira decorata takamukui	1732.6	1761.47	Drepanidae	Horithyatira
Phlossa conjuncta	372.107	290.545	Limacodidae	Phlossa
Chorodna ochreimacula	620.591	597.333	Geometridae	Chorodna
Hipoepa biasalis	337.992	311.962	Erebidae	Hipoepa
Lymantria mathura subpallida	377.669	394.337	Erebidae	Lymantria
Pida postalba	1391.82	2085.88	Erebidae	Pida
Biston perclara	606.412	649.241	Geometridae	Biston
Oreta fuscopurpurea	686.554	687.968	Drepanidae	Oreta
Cleora fraterna	1044.99	1068.95	Geometridae	Cleora
Comostola pyrrhogona	663.201	745.333	Geometridae	Comostola
Barsine sauteri	495.517	538.467	Erebidae	Barsine
Callyna semivitta	668.87	693.19	Noctuidae	Callyna
Spilarctia wilemani	894.214	946.913	Erebidae	Spilarctia
Krananda oliveomarginata	515.351	515	Geometridae	Krananda
Cleora fraterna	1040.31	1068.95	Geometridae	Cleora
Asota heliconia zebrina	417.298	427.468	Erebidae	Asota
Hypena tenebralis	1475.76	1756.02	Erebidae	Hypena
Lymantria sugii	1586.05	1146.67	Erebidae	Lymantria
Lassaba parvalbidaria parvalbidaria	1726.18	1660.69	Geometridae	Lassaba
Conistra takasago	2137.33	1950.67	Noctuidae	Conistra
Euproctis magna	828.495	918.857	Erebidae	Euproctis
Callopistria duplicans	448.226	554.5	Noctuidae	Callopistria
Ourapteryx changi	765.793	1526	Geometridae	Ourapteryx
Alcis taiwanovariegata	1345.26	1396.84	Geometridae	Alcis
Drepana pallida nigromaculata	1140.63	1273.88	Drepanidae	Drepana
Brunia antica	344.193	317.364	Erebidae	Brunia
Hypospila bolinoides	441.368	500.852	Erebidae	Hypospila
Allodontoides tenebrosa	462.396	397.294	Notodontidae	Allodontoides
Mecodina albodentata	292.294	268.488	Erebidae	Mecodina
Nyctemera carissima formosana	450.582	502.855	Erebidae	Nyctemera
Euromoia subpulchra	1492.83	1727	Noctuidae	Euromoia
Alcis pallens	2182.11	2303	Geometridae	Alcis
Bastilla fulvotaenia	310.004	288.826	Erebidae	Bastilla
Pelagodes subquadraria	648.955	609.75	Geometridae	Pelagodes
Tambana subflava	1705.68	1756.14	Noctuidae	Tambana
Xenoplia trivialis	1372.23	1406.1	Geometridae	Xenoplia
Creatonotos transiens vacillans	576.668	295.407	Erebidae	Creatonotos
Maruca amboinalis	817.127	509.714	Crambidae	Maruca
Hypomecis punctinalis glos	621.257	236.939	Geometridae	Hypomecis
Parectropis subflava	1454.59	1799.21	Geometridae	Parectropis
Euproctis purpureofasciata	1998.8	2024.55	Erebidae	Euproctis
Creatonotos transiens vacillans	273.906	295.407	Erebidae	Creatonotos
Odonestis bheroba formosae	732.67	724.286	Lasiocampidae	Odonestis
Antha grata	1012.06	603	Noctuidae	Antha
Rachia lineata	1507.04	1670.71	Notodontidae	Rachia
Percnia longitermen	675.503	692.533	Geometridae	Percnia
Phlossa conjuncta	289.883	290.545	Limacodidae	Phlossa
Mecodina albodentata	276.219	268.488	Erebidae	Mecodina
Lophophelma taiwana	650.862	699.119	Geometridae	Lophophelma
Lebeda nobilis	594.887	452.357	Lasiocampidae	Lebeda
Fascionycta fasciata	717.974	724.207	Noctuidae	Fascionycta
Mythimna sinuosa	1451.12	1526.37	Noctuidae	Mythimna
Chrysodeixis heberachis	382.888	456.505	Noctuidae	Chrysodeixis
Daddala lucilla	1379.23	1315.41	Erebidae	Daddala
Oxyodes scrobiculata	481.446	531.432	Erebidae	Oxyodes
Olene dudgeoni	457.765	465.556	Erebidae	Olene
Glyphodes chilka	802.936	1230.33	Crambidae	Glyphodes
Hypochrosis rufescens	1961.26	1844.7	Geometridae	Hypochrosis
Narosoideus flavidorsalis	733.512	678.175	Limacodidae	Narosoideus
Dudusa nobilis	605.309	611.235	Notodontidae	Dudusa
Metaphoenia incongrualis	373.916	302.714	Erebidae	Metaphoenia
Blasticorhinus rivulosa	354.989	307.765	Erebidae	Blasticorhinus
Cyclodes omma	338.957	397.444	Noctuidae	Cyclodes
Ceratarcha umbrosa	356.81	431.627	Crambidae	Ceratarcha
Gasterocome pannosaria orta	1280.51	1241.69	Geometridae	Gasterocome
Pygospila tyres	1241.32	1353.42	Crambidae	Pygospila
Gasterocome pannosaria orta	1226.29	1241.69	Geometridae	Gasterocome
Odontopera albiguttulata	1971.43	1947.21	Geometridae	Odontopera
Lymantria mathura subpallida	391.679	394.337	Erebidae	Lymantria
Cidariplura shanmeii	463.191	570.286	Erebidae	Cidariplura
Higena trichosticha	745.801	491	Notodontidae	Higena
Chrysaeglia magnifica	377.781	512.559	Erebidae	Chrysaeglia
Asota egens indica	367.252	424.688	Erebidae	Asota
Ercheia niveostrigata	779.143	486.182	Erebidae	Ercheia
Calliteara taiwana	1242.19	1320.38	Erebidae	Calliteara
Cania heppneri	286.746	339.145	Limacodidae	Cania
Tasta argozana	973.358	1078.6	Geometridae	Tasta
Fascionycta fasciata	704.139	724.207	Noctuidae	Fascionycta
Polyphagozerra coffeae	757.7	398.3	Cossidae	Polyphagozerra
Percnia luridaria nominoneura	702.45	652.895	Geometridae	Percnia
Lophobates inchoata	702.432	709.621	Geometridae	Lophobates
Bastilla fulvotaenia	259.088	288.826	Erebidae	Bastilla
Asura tricolor	476.758	438.938	Erebidae	Asura
Olene dudgeoni	434.36	465.556	Erebidae	Olene
Cosmophila lyona	424.204	471.231	Erebidae	Cosmophila
Lyclene alikangiae	709.813	711.209	Erebidae	Lyclene
Sarcinodes yeni	774.714	815.296	Geometridae	Sarcinodes
Tiracola plagiata	1089	1161.47	Noctuidae	Tiracola
Hemipsilia coavestis	2106.99	2218.89	Erebidae	Hemipsilia
Scedopla umbrosa	554.254	418.44	Erebidae	Scedopla
Blasticorhinus rivulosa	466.382	307.765	Erebidae	Blasticorhinus
Nordstromia semililacina	1718.57	1672.03	Drepanidae	Nordstromia
Asota plana lacteata	374.887	396.143	Erebidae	Asota
Episparis taiwana	531.81	523.615	Erebidae	Episparis
Dipterygina cupreotincta	904.629	923.15	Noctuidae	Dipterygina
Alcis taiwanovariegata	1468.97	1396.84	Geometridae	Alcis
Artena dotata	554.035	543.901	Erebidae	Artena
Orthosia reticulata fuscovestita	2051.09	2280	Noctuidae	Orthosia
Xyleutes strix	268.428	311.08	Cossidae	Xyleutes
Siccia taiwana	661.163	772	Erebidae	Siccia
Hypena cyanea	896.767	1217.2	Erebidae	Hypena
Amraica asahinai	1031.67	1004	Geometridae	Amraica
Tridrepana unispina	812.135	864.611	Drepanidae	Tridrepana
Pelagodes subquadraria	606.255	609.75	Geometridae	Pelagodes
Barsine fuscozonata	1693.31	1635.51	Erebidae	Barsine
Ischyja ferrifracta	525.953	522.364	Erebidae	Ischyja
Westermannia elliptica elliptica	322.592	360.304	Nolidae	Westermannia
Acolutha pictaria imbecilla	887.667	1144.25	Geometridae	Acolutha
Euthrix laeta	505.867	549.308	Lasiocampidae	Euthrix
Spilarctia wilemani	943.64	946.913	Erebidae	Spilarctia
Mosopia punctilinea	623.998	544.481	Erebidae	Mosopia
Hulodes caranea	415.097	407.222	Erebidae	Hulodes
Lophoptera nama	423.276	408.333	Euteliidae	Lophoptera
Microblepsis violacea	923.96	1023.58	Drepanidae	Microblepsis
Dipterygina indica	939.096	1089.57	Noctuidae	Dipterygina
Harutalcis fumigata	2008.3	1848.66	Geometridae	Harutalcis
Xylopolia fulvireniforma	2076.38	2006.53	Noctuidae	Xylopolia
Rhagastis castor formosana	722.664	748.071	Sphingidae	Rhagastis
Dysaethria suisharyonis	2195.3	2206.14	Uraniidae	Dysaethria
Simplicia bimarginata	448.745	489.234	Erebidae	Simplicia
Ourapteryx yerburii virescens	1405	749.889	Geometridae	Ourapteryx
Simplicia xanthoma	554.896	783.714	Erebidae	Simplicia
Kunugia undans metanastroides	1130.29	1313.26	Lasiocampidae	Kunugia
Chiasmia monticolaria notia	468.61	673.75	Geometridae	Chiasmia
Serrodes campana	698.704	700.744	Erebidae	Serrodes
Anacronicta nitida	1043.16	1293.5	Noctuidae	Anacronicta
Menophra humeraria	1280.85	1403.67	Geometridae	Menophra
Syntomoides imaon	380.162	383.118	Erebidae	Syntomoides
Aroa substrigosa	205.127	250.151	Erebidae	Aroa
Gonitis mesogona	453.308	469.756	Erebidae	Gonitis
Fascellina chromataria	576.073	535.096	Geometridae	Fascellina
Xylostola indistincta	757.456	1005.36	Noctuidae	Xylostola
Elusa ustula	367.89	363.441	Noctuidae	Elusa
Hypena longipennis	1318.17	1487.93	Erebidae	Hypena
Erebus ephesperis	376.458	360.069	Erebidae	Erebus
Cechetra lineosa	1458.93	1425.88	Sphingidae	Cechetra
Metaemene atrigutta	180.336	270.9	Erebidae	Metaemene
Actias ningpoana ningtaiwana	711.076	810.048	Saturniidae	Actias
Bastilla absentimacula	229.72	290.788	Erebidae	Bastilla
Hypocala deflorata	899.871	962.837	Erebidae	Hypocala
Psilalcis pulveraria	618.174	609.318	Geometridae	Psilalcis
Westermannia elliptica elliptica	404.105	360.304	Nolidae	Westermannia
Agrioglypta itysalis	242.405	295.678	Crambidae	Agrioglypta
Heortia vitessoides	363.196	376.278	Crambidae	Heortia
Parasa consocia	491.993	421.238	Limacodidae	Parasa
Mocis frugalis	158.225	203.326	Erebidae	Mocis
Ectropis bhurmitra	325.005	298.842	Geometridae	Ectropis
Syllepte taiwanalis	285.541	316.411	Crambidae	Syllepte
Alloasteropetes paradisea	1231.13	670	Noctuidae	Alloasteropetes
Creatonotos transiens vacillans	374.564	295.407	Erebidae	Creatonotos
Chrysodeixis heberachis	433.758	456.505	Noctuidae	Chrysodeixis
Odontopera albiguttulata	2024.87	1947.21	Geometridae	Odontopera
Chiasmia intermediaria	460.6	436.75	Geometridae	Chiasmia
Pseudomiza aurata	2066.79	2114.93	Geometridae	Pseudomiza
Hyposidra talaca talaca	516.682	335.538	Geometridae	Hyposidra
Monocerotesa virgata	1071.76	1037.2	Geometridae	Monocerotesa
Serrodes campana	720.834	700.744	Erebidae	Serrodes
Hypena longipennis	1326.87	1487.93	Erebidae	Hypena
Pagyda nebulosa	2114.06	2245.12	Crambidae	Pagyda
Triuncina brunnea	1168.4	953.554	Bombycidae	Triuncina
Alcis taiwanovariegata	1408.83	1396.84	Geometridae	Alcis
Triuncina brunnea	894.806	953.554	Bombycidae	Triuncina
Creatonotos transiens vacillans	478.667	295.407	Erebidae	Creatonotos
Dudusa nobilis	631.066	611.235	Notodontidae	Dudusa
Pylargosceles steganioides limbaria	767.034	348.333	Geometridae	Pylargosceles
Xanthorhoe saturata	406.589	368.186	Geometridae	Xanthorhoe
Hypomecis punctinalis glos	407.764	236.939	Geometridae	Hypomecis
Macrobrochis gigas	345.817	420.119	Erebidae	Macrobrochis
Euthrix laeta	583.886	549.308	Lasiocampidae	Euthrix
Tethea oberthueri taiwana	1509.29	1519.8	Drepanidae	Tethea
Phthonandria atrilineata cuneilinearia	349.46	287.444	Geometridae	Phthonandria
Ziridava kanshireiensis	605.16	547.893	Geometridae	Ziridava
Parolulis renalis	592.593	405.053	Erebidae	Parolulis
Syntypistis comatus	662.37	1486.09	Notodontidae	Syntypistis
Pleuroptya deficiens	886.823	978.526	Crambidae	Pleuroptya
Syntypistis viridipicta	484.319	456.435	Notodontidae	Syntypistis
Barsine sauteri	487.43	538.467	Erebidae	Barsine
Spilarctia subcarnea	628.301	229.014	Erebidae	Spilarctia
Bastilla arcuata	377.783	360.684	Erebidae	Bastilla
Garaeus apicata formosanus	1102.96	1119.98	Geometridae	Garaeus
Pseudosphetta moorei	331.401	389.286	Erebidae	Pseudosphetta
Horithyatira decorata takamukui	1761.46	1761.47	Drepanidae	Horithyatira
Lithopolia confusa confusa	1538.22	1420	Noctuidae	Lithopolia
Neotogaria saitonis saitonis	1445.59	1496.67	Drepanidae	Neotogaria
Menophra anaplagiata	1211.82	1124.72	Geometridae	Menophra
Eumeta pryeri	394.391	398.783	Psychidae	Eumeta
Lyclene arcuata	320.578	378.618	Erebidae	Lyclene
Westermannia elliptica elliptica	352.327	360.304	Nolidae	Westermannia
Hypena tenebralis	1291.53	1756.02	Erebidae	Hypena
Microxyla confusa	269.667	356.833	Noctuidae	Microxyla
Acosmeryx naga naga	1193.9	1164.2	Sphingidae	Acosmeryx
Teulisna tumida	1035.47	989.273	Erebidae	Teulisna
Palirisa cervina formosana	1742.69	1736.31	Eupterotidae	Palirisa
Arichanna pryeraria	1871	1858.87	Geometridae	Arichanna
Churinga virago	1821.23	1887.85	Erebidae	Churinga
Allodontoides tenebrosa	461.221	397.294	Notodontidae	Allodontoides
Simplicia bimarginata	515.652	489.234	Erebidae	Simplicia
Oxyodes scrobiculata	458.33	531.432	Erebidae	Oxyodes
Asota plana lacteata	393.87	396.143	Erebidae	Asota
Rhagastis binoculata	423.359	462.939	Sphingidae	Rhagastis
Eospilarctia formosana	2069.97	2278.62	Erebidae	Eospilarctia
Fascellina chromataria	591.95	535.096	Geometridae	Fascellina
Diduga flavicostata	258.161	204.333	Erebidae	Diduga
Garudinia bimaculata	274.905	277.81	Erebidae	Garudinia
Neogurelca hyas	763.35	228.5	Sphingidae	Neogurelca
Teulisna tumida	998.498	989.273	Erebidae	Teulisna
Cosmophila lyona	358.81	471.231	Erebidae	Cosmophila
Episparis taiwana	489.571	523.615	Erebidae	Episparis
Eterusia aedea formosana	397.708	381.474	Zygaenidae	Eterusia
Medama diplaga	841.163	769.455	Erebidae	Medama
Luxiaria mitorrhaphes	356.319	861.984	Geometridae	Luxiaria
Episteira sp	703.476	322	Geometridae	Episteira
Euplexidia exotica	1674.21	1779.22	Noctuidae	Euplexidia
Fascellina chromataria	507.908	535.096	Geometridae	Fascellina
Oreta insignis	690.36	687.758	Drepanidae	Oreta
Tyloptera bella ogatai	1241.55	1479.5	Geometridae	Tyloptera
Traminda aventiaria	419.933	334.836	Geometridae	Traminda
Dypterygia subfusca	1265.02	1262.75	Noctuidae	Dypterygia
Paracymoriza cataclystalis	1074.95	1281.88	Crambidae	Paracymoriza
Ceratonema wilemani	341.187	115.667	Limacodidae	Ceratonema
Setora postornata	616.064	334.643	Limacodidae	Setora
Zurobata vacillans	370.231	581.474	Erebidae	Zurobata
Bastilla fulvotaenia	352.116	288.826	Erebidae	Bastilla
Lymantria concolor concolor	1539.45	1741.3	Erebidae	Lymantria
Agrioglypta itysalis	268.764	295.678	Crambidae	Agrioglypta
Plagodis reticulata	1938.76	2179	Geometridae	Plagodis
Daddala lucilla	1296.11	1315.41	Erebidae	Daddala
Kunugia undans metanastroides	1302.75	1313.26	Lasiocampidae	Kunugia
Hydrillodes torsivena	1332.42	1512.65	Erebidae	Hydrillodes
Ectropis bhurmitra	449.826	298.842	Geometridae	Ectropis
Creatonotos transiens vacillans	482.251	295.407	Erebidae	Creatonotos
Allodontoides tenebrosa	446.291	397.294	Notodontidae	Allodontoides
Benbowia takamukuanus	981.088	1052.4	Notodontidae	Benbowia
Simplicia bimarginata	402.52	489.234	Erebidae	Simplicia
Camptoloma carum	661.268	507	Nolidae	Camptoloma
Erebus ephesperis	359.353	360.069	Erebidae	Erebus
Hypersypnoides formosensis	1366.98	1716.71	Erebidae	Hypersypnoides
Chrysaeglia magnifica	517.658	512.559	Erebidae	Chrysaeglia
Mabra nigriscripta	307.829	428.429	Crambidae	Mabra
Pseudomiza aurata	2162.38	2114.93	Geometridae	Pseudomiza
Cleora fraterna	1107.97	1068.95	Geometridae	Cleora
Asota heliconia zebrina	401.539	427.468	Erebidae	Asota
Tanaorhinus viridiluteata	1047.92	1090	Geometridae	Tanaorhinus
Hypena lignealis	957.693	1303.89	Erebidae	Hypena
Chiasmia eleonora	744.371	750.484	Geometridae	Chiasmia
Asota heliconia zebrina	383.007	427.468	Erebidae	Asota
Maliattha signifera	393.64	330.571	Noctuidae	Maliattha
Teliphasa albifusa	322.605	308.083	Pyralidae	Teliphasa
Serrodes campana	691.001	700.744	Erebidae	Serrodes
Vamuna alboluteora	1377.28	1348.55	Erebidae	Vamuna
Anisoneura salebrosa	833.96	495.562	Erebidae	Anisoneura
Nevrina procopia	570.115	600.26	Crambidae	Nevrina
Paralebeda femorata mirabilis	756.793	653	Lasiocampidae	Paralebeda
Tiracola plagiata	1110.72	1161.47	Noctuidae	Tiracola
Creatonotos gangis	73.798	142.389	Erebidae	Creatonotos
Plusiodonta coelonota	281.352	334.029	Erebidae	Plusiodonta
Scedopla umbrosa	308.718	418.44	Erebidae	Scedopla
Tarsolepis japonica	738.232	766.121	Notodontidae	Tarsolepis
Calguia defiguralis	697.676	588.667	Pyralidae	Calguia
Habrosyne pterographa	1892.1	2054.6	Drepanidae	Habrosyne
Extremoplusia megaloba	836.297	584	Noctuidae	Extremoplusia
Areas galactina formosana	578.249	585.5	Erebidae	Areas
Sympis rufibasis	260.843	263.495	Erebidae	Sympis
Ercheia cyllaria	242.416	268.562	Erebidae	Ercheia
Lyclene alikangiae	711.26	711.209	Erebidae	Lyclene
Nacoleia charesalis	340.94	312.5	Crambidae	Nacoleia
Diphtherocome pulchra	1681.96	1705.23	Noctuidae	Diphtherocome
Maxates sinuolata	1662.86	1882.75	Geometridae	Maxates
Dudusa synopla	569.273	483.667	Notodontidae	Dudusa
Daddala lucilla	1362.74	1315.41	Erebidae	Daddala
Acronicta intermedia	1003.48	785	Noctuidae	Acronicta
Sympis rufibasis	203.885	263.495	Erebidae	Sympis
Chrysorabdia vilemani	1784.88	1886.46	Erebidae	Chrysorabdia
Katha magnata magnata	659.12	746.667	Erebidae	Katha
Adrapsa simplex	536.875	683.84	Erebidae	Adrapsa
Amplypterus mansoni takamukui	660.782	809.375	Sphingidae	Amplypterus
Creatonotos transiens vacillans	461.834	295.407	Erebidae	Creatonotos
Percnia longitermen	793.899	692.533	Geometridae	Percnia
Pilipectus taiwanus	1844.31	2019.43	Erebidae	Pilipectus
Crypsiptya coclesalis	232.647	291.125	Crambidae	Crypsiptya
Thosea sinensis	380.112	390.312	Limacodidae	Thosea
Alcis taiwanovariegata	1503.11	1396.84	Geometridae	Alcis
Ilema olivacea	500.087	539.17	Erebidae	Ilema
Simplicia bimarginata	482.565	489.234	Erebidae	Simplicia
Asota heliconia zebrina	384.554	427.468	Erebidae	Asota
Xanthorhoe saturata	626.159	368.186	Geometridae	Xanthorhoe
Chiasmia intermediaria	514.338	436.75	Geometridae	Chiasmia
Rusicada combinans	761.095	825.143	Erebidae	Rusicada
Plusiopalpa adrasta shisa	813.623	906.667	Noctuidae	Plusiopalpa
Paradarisa comparataria rantaizanensis	1840.22	2095	Geometridae	Paradarisa
Alcis scortea	1927.68	2061.92	Geometridae	Alcis
Lymantria mathura subpallida	388.719	394.337	Erebidae	Lymantria
Macaria abydata	179.737	199	Geometridae	Macaria
Callyna monoleuca	736.233	494.896	Noctuidae	Callyna
Nevrina procopia	578.701	600.26	Crambidae	Nevrina
Ceratarcha umbrosa	397.193	431.627	Crambidae	Ceratarcha
Aroa substrigosa	263.944	250.151	Erebidae	Aroa
Alcis taiwanovariegata	1435.06	1396.84	Geometridae	Alcis
Percnia longitermen	721.23	692.533	Geometridae	Percnia
Alcis admissaria undularia	1604.8	1815.4	Geometridae	Alcis
Perizoma fasciaria	454.023	483.385	Geometridae	Perizoma
Parasa shirakii	692.874	681.042	Limacodidae	Parasa
Chiasmia intermediaria	504.957	436.75	Geometridae	Chiasmia
Pheosiopsis cinerea formosana	1334.72	1303.29	Notodontidae	Pheosiopsis
Asota egens indica	417.575	424.688	Erebidae	Asota
Spilarctia wilemani	852.779	946.913	Erebidae	Spilarctia
Lassaba parvalbidaria parvalbidaria	1514.29	1660.69	Geometridae	Lassaba
Orybina flaviplaga	1296.26	1390	Pyralidae	Orybina
Lista insulsalis	1166.62	622.769	Pyralidae	Lista
Heterolocha marginata	2197.25	2330.67	Geometridae	Heterolocha
Spilarctia wilemani	895.934	946.913	Erebidae	Spilarctia
Westermannia elliptica elliptica	331.59	360.304	Nolidae	Westermannia
Parectropis subflava	1844.2	1799.21	Geometridae	Parectropis
Creatonotos transiens vacillans	272.89	295.407	Erebidae	Creatonotos
Alcis taiwanovariegata	1757.12	1396.84	Geometridae	Alcis
Peralostega deletaria deletaria	690.329	666.76	Geometridae	Peratostega
Menophra anaplagiata	963.202	1124.72	Geometridae	Menophra
Barsine sauteri	474.055	538.467	Erebidae	Barsine
Xylostola indistincta	1003.99	1005.36	Noctuidae	Xylostola
Calicha griseoviridata	1941.28	1712.5	Geometridae	Calicha
Pagyda nebulosa	1909.66	2245.12	Crambidae	Pagyda
Asota heliconia zebrina	380.505	427.468	Erebidae	Asota
Mocis undata	376.318	376.702	Erebidae	Mocis
Argyrocosma inductaria	461.952	499	Geometridae	Argyrocosma
Spodoptera mauritia acronyctoides	955.555	1122.2	Noctuidae	Spodoptera
Teliphasa nubilosa	640.185	690.71	Pyralidae	Teliphasa
Athetis stellulata	575.737	737.091	Noctuidae	Athetis
Simplicia niphona	399.33	581	Erebidae	Simplicia
Hypersypnoides submarginata	1403.52	1699.28	Erebidae	Hypersypnoides
Tridrepana unispina	814.316	864.611	Drepanidae	Tridrepana
Alcis taiwanovariegata	1111.12	1396.84	Geometridae	Alcis
Lyclene arcuata	331.971	378.618	Erebidae	Lyclene
Alcis admissaria undularia	1726.72	1815.4	Geometridae	Alcis
Circobotys aurealis	465.114	377.083	Crambidae	Circobotys
Tethea consimilis c-album	1633.56	1595.55	Drepanidae	Tethea
Ampelophaga rubiginosa myosotis	758.472	878	Sphingidae	Ampelophaga
Narosoideus flavidorsalis	562.54	678.175	Limacodidae	Narosoideus
Mocis undata	316.335	376.702	Erebidae	Mocis
Asota heliconia zebrina	399.344	427.468	Erebidae	Asota
Myrioblephara simplaria simplaria	1556.02	1628.9	Geometridae	Myrioblephara
Fascellina chromataria	523.22	535.096	Geometridae	Fascellina
Epipsestis meilingchani	2288.2	2268.86	Drepanidae	Epipsestis
Ecliptopera benigna	638.348	680.286	Geometridae	Ecliptopera
Hypomecis cineracea	976.953	812.429	Geometridae	Hypomecis
Heterolocha marginata	2038.55	2330.67	Geometridae	Heterolocha
Lyclene arcuata	481.412	378.618	Erebidae	Lyclene
Erygia apicalis	492.535	428.826	Erebidae	Erygia
Simplicia niphona	430.105	581	Erebidae	Simplicia
Menophra anaplagiata	1679.46	1124.72	Geometridae	Menophra
Euthrix laeta	550.835	549.308	Lasiocampidae	Euthrix
Simplicia bimarginata	523.423	489.234	Erebidae	Simplicia
Blenina quinaria	1458.45	1413.97	Nolidae	Blenina
Gasterocome pannosaria orta	1230.36	1241.69	Geometridae	Gasterocome
Yashmakia suffusa	541.492	603	Geometridae	Yashmakia
Narosoideus flavidorsalis	656.455	678.175	Limacodidae	Narosoideus
Sypnoides pannosa	1291.98	1363.33	Erebidae	Sypnoides
Cyana hamata hamata	503.666	502	Erebidae	Cyana
Ercheia cyllaria	278.577	268.562	Erebidae	Ercheia
Xenoplia trivialis	1328.33	1406.1	Geometridae	Xenoplia
Zanclopera falcata	438.936	393.702	Geometridae	Zanclopera
Olene dudgeoni	488.692	465.556	Erebidae	Olene
Susica sinensis	339.887	356	Limacodidae	Susica
Hypospila bolinoides	484.999	500.852	Erebidae	Hypospila
Hypena longipennis	1401.12	1487.93	Erebidae	Hypena
Cotachena pubescens	874.315	911.364	Crambidae	Cotachena
Paradoxopla sinuata taiwana	1556.41	1651.05	Lasiocampidae	Paradoxopla
Flavinarosa obscura	390.138	427.667	Limacodidae	Flavinarosa
Syntypistis viridipicta	374.254	456.435	Notodontidae	Syntypistis
Cusiala boarmioides	446.247	371.088	Geometridae	Cusiala
Ercheia cyllaria	227.375	268.562	Erebidae	Ercheia
Asota caricae	460.768	526.05	Erebidae	Asota
Eoophyla conjunctalis	629.712	602.704	Crambidae	Eoophyla
Menophra taiwana	839.543	742.786	Geometridae	Menophra
Oxyodes scrobiculata	645.984	531.432	Erebidae	Oxyodes
Stigmoctenoplusia aeneofusa	777.192	919	Noctuidae	Stigmoctenoplusia
Hyposidra talaca talaca	302.767	335.538	Geometridae	Hyposidra
Martania taiwana	2179.29	2289.89	Geometridae	Martania
Oreta insignis	661.63	687.758	Drepanidae	Oreta
Mythimna yu	845.905	334.4	Noctuidae	Mythimna
Zanclopera falcata	258.477	393.702	Geometridae	Zanclopera
Tanaoctenia haliaria	1870.25	1812.03	Geometridae	Tanaoctenia
Diphtherocome pulchra	1579.43	1705.23	Noctuidae	Diphtherocome
Alcis admissaria undularia	1400.15	1815.4	Geometridae	Alcis
Sonagara strigipennis	914.564	928.778	Thyrididae	Striglina
Neopheosia fasciata fasciata	965.539	992.333	Notodontidae	Neopheosia
Hesudra divisa	1360.21	1295.27	Erebidae	Hesudra
Biston perclara	599.96	649.241	Geometridae	Biston
Daddala lucilla	1315.8	1315.41	Erebidae	Daddala
Lyclene arcuata	366.959	378.618	Erebidae	Lyclene
Lemyra imparilis	454.167	450.111	Erebidae	Lemyra
Teliphasa nubilosa	713.894	690.71	Pyralidae	Teliphasa
Alcis taiwanovariegata	1445.07	1396.84	Geometridae	Alcis
Spilarctia subcarnea	261.89	229.014	Erebidae	Spilarctia
Tiracola plagiata	1090.29	1161.47	Noctuidae	Tiracola
Entomopteryx combusta	566.006	386.174	Geometridae	Entomopteryx
Amplypterus mansoni takamukui	765.898	809.375	Sphingidae	Amplypterus
Krananda semihyalina	1310.69	1265.84	Geometridae	Krananda
Adrapsa simplex	713.505	683.84	Erebidae	Adrapsa
Dindica taiwana	1243.75	1317.79	Geometridae	Dindica
Heortia vitessoides	386.1	376.278	Crambidae	Heortia
Cosmophila lyona	519.759	471.231	Erebidae	Cosmophila
Opisthograptis punctilineata	1542.81	1947.55	Geometridae	Opisthograptis
Creatonotos transiens vacillans	336.722	295.407	Erebidae	Creatonotos
Dindica kishidai	1023.74	1014.65	Geometridae	Dindica
Cechetra minor	552.737	594.958	Sphingidae	Cechetra
Epipsestis meilingchani	2149.38	2268.86	Drepanidae	Epipsestis
Lophoptera squammigera	560.99	468.595	Euteliidae	Lophoptera
Sarcinodes yayeyamana	584.829	596.464	Geometridae	Sarcinodes
Gasterocome pannosaria orta	1265.51	1241.69	Geometridae	Gasterocome
Nyctemera carissima formosana	473.493	502.855	Erebidae	Nyctemera
Crypsiptya coclesalis	320.142	291.125	Crambidae	Crypsiptya
Areas galactina formosana	566.303	585.5	Erebidae	Areas
Anacronicta nitida	681.354	1293.5	Noctuidae	Anacronicta
Erebus caprimulgus	853.087	746.4	Erebidae	Erebus
Paradarisa chloauges chloauges	1513.19	1206.42	Geometridae	Paradarisa
Acmeshachia gigantea	1535.59	1585.21	Notodontidae	Acmeshachia
Euproctis croceola	1304.93	1313.5	Erebidae	Euproctis
Mythimna subplacida	470.1	459.235	Noctuidae	Mythimna
Tiracola plagiata	896.31	1161.47	Noctuidae	Tiracola
Daddala lucilla	1308.95	1315.41	Erebidae	Daddala
Creatonotos transiens vacillans	601.687	295.407	Erebidae	Creatonotos
Anisoneura salebrosa	410.324	495.562	Erebidae	Anisoneura
Axylia putris triseriata	1226.3	1387.5	Noctuidae	Axylia
Sympis rufibasis	251.26	263.495	Erebidae	Sympis
Cania heppneri	359.551	339.145	Limacodidae	Cania
Hypersypnoides punctosa	1322.86	1198.47	Erebidae	Hypersypnoides
Macrobrochis gigas	430.816	420.119	Erebidae	Macrobrochis
Bastilla praetermissa	542.705	541.281	Erebidae	Bastilla
Corgatha tornalis	766.231	173.5	Erebidae	Corgatha
Axylia putris triseriata	1438.71	1387.5	Noctuidae	Axylia
Camptomastix hisbonalis	520.718	560.255	Crambidae	Camptomastix
Garaeus apicata formosanus	1020.27	1119.98	Geometridae	Garaeus
Warreniplema fumicosta	791.269	796	Uraniidae	Warreniplema
Simplicia bimarginata	476.735	489.234	Erebidae	Simplicia
Agrioglypta itysalis	243.958	295.678	Crambidae	Agrioglypta
Garaeus apicata formosanus	983.547	1119.98	Geometridae	Garaeus
Chiasmia monticolaria notia	630.222	673.75	Geometridae	Chiasmia
Syntypistis cyanea cyanea	450.212	528.617	Notodontidae	Syntypistis
Timandra convectaria	392.771	371.308	Geometridae	Timandra
Hipoepa biasalis	328.506	311.962	Erebidae	Hipoepa
Timandra extremaria	510.585	490.467	Geometridae	Timandra
Lymantria mathura subpallida	358.123	394.337	Erebidae	Lymantria
Barsine sauteri	486.092	538.467	Erebidae	Barsine
Lyclene arcuata	332.872	378.618	Erebidae	Lyclene
Cleora fraterna	1013.86	1068.95	Geometridae	Cleora
Mythimna decisissima	831.265	820.625	Noctuidae	Mythimna
Parabapta unifasciata	1267.77	1409.27	Geometridae	Parabapta
Hydatocapnia gemina	655.946	644.652	Geometridae	Hydatocapnia
Lophophelma taiwana	708.561	699.119	Geometridae	Lophophelma
Barsine sauteri	494.874	538.467	Erebidae	Barsine
Metaemene atrigutta	371.096	270.9	Erebidae	Metaemene
Psilalcis pulveraria	635.749	609.318	Geometridae	Psilalcis
Syntypistis cyanea cyanea	631.602	528.617	Notodontidae	Syntypistis
Pelagodes subquadraria	692.901	609.75	Geometridae	Pelagodes
Nevrina procopia	552.797	600.26	Crambidae	Nevrina
Aedia leucomelas	502.204	607.947	Noctuidae	Aedia
Cosmotriche discitincta discitincta	1912.85	1950.56	Lasiocampidae	Cosmotriche
Macrobrochis gigas	381.462	420.119	Erebidae	Macrobrochis
Ercheia cyllaria	237.654	268.562	Erebidae	Ercheia
Creatonotos transiens vacillans	460.713	295.407	Erebidae	Creatonotos
Chrysorabdia vilemani	1818.73	1886.46	Erebidae	Chrysorabdia
Artena dotata	540.795	543.901	Erebidae	Artena
Mosopia punctilinea	469.953	544.481	Erebidae	Mosopia
Aroa substrigosa	260.893	250.151	Erebidae	Aroa
Lymantria mathura subpallida	341.405	394.337	Erebidae	Lymantria
Pelagodes subquadraria	633.673	609.75	Geometridae	Pelagodes
Chiasmia monticolaria notia	736.245	673.75	Geometridae	Chiasmia
Olene dudgeoni	367.865	465.556	Erebidae	Olene
Creatonotos transiens vacillans	444.342	295.407	Erebidae	Creatonotos
Lymantria mathura subpallida	370.853	394.337	Erebidae	Lymantria
Spilarctia wilemani	840.355	946.913	Erebidae	Spilarctia
Paramaxates taiwana	1302.55	1547.5	Geometridae	Paramaxates
Creatonotos transiens vacillans	396.413	295.407	Erebidae	Creatonotos
Polyptychus chinensis	806.072	799.333	Sphingidae	Polyptychus
Ampelophaga rubiginosa myosotis	773.995	878	Sphingidae	Ampelophaga
Bocula xanthostola	923.509	496.267	Erebidae	Bocula
Lomographa inamata	1132.04	1141.54	Geometridae	Lomographa
Dipterygina cupreotincta	615.918	923.15	Noctuidae	Dipterygina
Bastilla joviana joviana	673.773	327.3	Erebidae	Bastilla
Hypospila bolinoides	419.802	500.852	Erebidae	Hypospila
Menophra taiwana	684.356	742.786	Geometridae	Menophra
Olene mendosa	1160.27	1114.46	Erebidae	Olene
Perixera absconditaria absconditaria	1009.17	1098.4	Geometridae	Perixera
Entomopteryx combusta	391.038	386.174	Geometridae	Entomopteryx
Bastilla acuta acuta	595.22	1367.33	Erebidae	Bastilla
Narosoideus vulpinus	602.629	508.941	Limacodidae	Narosoideus
Fodina contigua	266.913	284.458	Erebidae	Fodina
Arctioblepsis rubida	223.223	278.37	Pyralidae	Arctioblepsis
Arichanna picaria	2118.35	2198.42	Geometridae	Arichanna
Pseudabraxas taiwana	1138.34	1112	Geometridae	Pseudabraxas
Aedia perdicipennis	408.801	437.231	Noctuidae	Aedia
Herochroma cristata	723.52	383.25	Geometridae	Herochroma
Lemyra alikangensis	399.775	453.725	Erebidae	Lemyra
Chrysodeixis heberachis	431.365	456.505	Noctuidae	Chrysodeixis
Parum colligata	280.253	271.941	Sphingidae	Parum
Eoophyla conjunctalis	539.574	602.704	Crambidae	Eoophyla
Parapercnia giraffata	915.258	876.333	Geometridae	Parapercnia
Corymica pryeri	890.554	988.783	Geometridae	Corymica
Gandaritis sinicaria postalba	1385.61	1383.67	Geometridae	Gandaritis
Dipterygina cupreotincta	982.347	923.15	Noctuidae	Dipterygina
Comibaena procumbaria	465.926	340.348	Geometridae	Comibaena
Mythimna subplacida	933.613	459.235	Noctuidae	Mythimna
Hydatocapnia gemina	637.455	644.652	Geometridae	Hydatocapnia
Mocis frugalis	277.313	203.326	Erebidae	Mocis
Acolutha pulchella semifulva	709.135	1193.5	Geometridae	Acolutha
Uresiphita quinquigera	405.933	434.529	Crambidae	Uresiphita
Carea internifusca	707.669	703.857	Nolidae	Carea
Nacoleia commixta	602.045	615.188	Crambidae	Nacoleia
Westermannia elliptica elliptica	333.574	360.304	Nolidae	Westermannia
Pyrinioides sinuosus	619.941	625.532	Thyrididae	Pyrinioides
Ercheia cyllaria	268.891	268.562	Erebidae	Ercheia
Bastilla joviana joviana	347.532	327.3	Erebidae	Bastilla
Cleora fraterna	1050.76	1068.95	Geometridae	Cleora
Achaea janata	676.149	628.533	Erebidae	Achaea
Mecodina albodentata	211.424	268.488	Erebidae	Mecodina
Psilalcis breta rantaizana	665.39	455.776	Geometridae	Psilalcis
Miltochrista convexa	302.44	398.929	Erebidae	Miltochrista
Luxiaria costinota	932.516	893.688	Geometridae	Luxiaria
Comparmustilia gerontica	1349.08	1411.53	Endromidae	Comparmustilia
Dindica purpurata	890.962	796.348	Geometridae	Dindica
Miltochrista ziczac	462.081	476.556	Erebidae	Miltochrista
Aroa substrigosa	222.429	250.151	Erebidae	Aroa
Nyctemera arctata albofasciata	1712.46	1665.95	Erebidae	Nyctemera
Asota egens indica	430.321	424.688	Erebidae	Asota
Hyposidra talaca talaca	316.938	335.538	Geometridae	Hyposidra
Cleora leucophaea taiwanensis	994.126	1470.5	Geometridae	Cleora
Tiracola plagiata	1038.41	1161.47	Noctuidae	Tiracola
Parasa pastoralis	306.886	240.5	Limacodidae	Parasa
Athetis stellulata	631.113	737.091	Noctuidae	Athetis
Bastilla absentimacula	211.093	290.788	Erebidae	Bastilla
Teliphasa nubilosa	531.597	690.71	Pyralidae	Teliphasa
Katha magnata magnata	689.651	746.667	Erebidae	Katha
Callopistria repleta	1334.42	1354.38	Noctuidae	Callopistria
Asota tortuosa	1549.27	1476.75	Erebidae	Asota
Plusiodonta coelonota	340.569	334.029	Erebidae	Plusiodonta
Lymantria mathura subpallida	402.861	394.337	Erebidae	Lymantria
Ommatophora luminosa	666.83	660.044	Erebidae	Ommatophora
Artena dotata	547.631	543.901	Erebidae	Artena
Perixera absconditaria absconditaria	1093.21	1098.4	Geometridae	Perixera
Metaemene atrigutta	174.703	270.9	Erebidae	Metaemene
Syntypistis subgeneris subgeneris	491.272	522.1	Notodontidae	Syntypistis
Hydrillodes nilgirialis	667.996	541.192	Erebidae	Hydrillodes
Asota heliconia zebrina	398.797	427.468	Erebidae	Asota
Drepana pallida nigromaculata	1346.47	1273.88	Drepanidae	Drepana
Calliteara postfusca	1012.52	1292.06	Erebidae	Calliteara
Spodoptera litura	475.554	476.314	Noctuidae	Spodoptera
Callopistria delicata	846.629	917.138	Noctuidae	Callopistria
Mesastrape fulguraria fulguraria	1066.82	1106.43	Geometridae	Mesastrape
Acmeshachia gigantea	1606.82	1585.21	Notodontidae	Acmeshachia
Dudusa nobilis	595.642	611.235	Notodontidae	Dudusa
Tyspanodes hypsalis	585.664	618.7	Crambidae	Tyspanodes
Euhampsonia formosana	1099.42	1154.57	Notodontidae	Euhampsonia
Choreutis amethystodes	139.247	175.5	Choreutidae	Choreutis
Lyclene acteola	597.808	643.588	Erebidae	Lyclene
Biston perclara	587.391	649.241	Geometridae	Biston
Paradoxopla sinuata taiwana	1582.76	1651.05	Lasiocampidae	Paradoxopla
Olene dudgeoni	443.932	465.556	Erebidae	Olene
Eilicrinia flava	379.06	423.189	Geometridae	Eilicrinia
Chiasmia emersaria	298.258	249.714	Geometridae	Chiasmia
Lophophleps purpurea	354.255	256.111	Geometridae	Lophophleps
Asota heliconia zebrina	371.519	427.468	Erebidae	Asota
Hypena perspicua	1193.39	1283.34	Erebidae	Hypena
Westermannia elliptica elliptica	286.54	360.304	Nolidae	Westermannia
Krananda semihyalina	1267.67	1265.84	Geometridae	Krananda
Eudocima homaena	709.12	597.8	Erebidae	Eudocima
Cypoides chinensis	675.48	799.643	Sphingidae	Cypoides
Traminda aventiaria	358.42	334.836	Geometridae	Traminda
Anuga multiplicans	723.516	637.333	Euteliidae	Anuga
Lymantria concolor concolor	1620.44	1741.3	Erebidae	Lymantria
Agrioglypta itysalis	211.61	295.678	Crambidae	Agrioglypta
Katha magnata magnata	696.124	746.667	Erebidae	Katha
Barsine fuscozonata	1666.61	1635.51	Erebidae	Barsine
Alcis semiusta	2142.7	2191.42	Geometridae	Alcis
Nyctemera arctata albofasciata	1708.44	1665.95	Erebidae	Nyctemera
Paramaxates taiwana	1521.94	1547.5	Geometridae	Paramaxates
Bocula marginata	543.558	411.647	Erebidae	Bocula
Diplopseustis perieresalis	399.259	1095.5	Crambidae	Udea
Hypospila bolinoides	635.823	500.852	Erebidae	Hypospila
Cifuna locuples	1721.01	1002	Erebidae	Cifuna
Xenoplia trivialis	1388.99	1406.1	Geometridae	Xenoplia
Hyalobole taiwanensis	2061.42	2297.4	Noctuidae	Hyalobole
Dysaethria fulvihamata	714.678	245	Uraniidae	Dysaethria
Hypomecis roboraria amplaria	1048.71	1133.6	Geometridae	Hypomecis
Cusiala boarmioides	311.983	371.088	Geometridae	Cusiala
Hypocala subsatura	1056.48	1090.89	Erebidae	Hypocala
Nyctemera arctata albofasciata	1741.49	1665.95	Erebidae	Nyctemera
Thalassodes sp	635.754	784.25	Geometridae	Thalassodes
Hyposidra talaca talaca	309.926	335.538	Geometridae	Hyposidra
Hydatocapnia gemina	658.169	644.652	Geometridae	Hydatocapnia
Neoreta purpureofascia	408.135	404.889	Drepanidae	Neoreta
Cleora fraterna	973.297	1068.95	Geometridae	Cleora
Hypena taiwana	1011.75	697.429	Erebidae	Hypena
Cania heppneri	325.176	339.145	Limacodidae	Cania
Spilosoma fumida	1670.18	1769.37	Erebidae	Spilosoma
Chrysodeixis eriosoma	809.229	675	Noctuidae	Chrysodeixis
Agathia laetata	462.782	479.667	Geometridae	Agathia
Gasterocome pannosaria orta	1244.8	1241.69	Geometridae	Gasterocome
Negeta signata	698.398	531.176	Nolidae	Negeta
Pingasa alba alba	504.09	57.6667	Geometridae	Pingasa
Iraga rugosa	412.431	466.214	Limacodidae	Iraga
Zanclopera falcata	339.075	393.702	Geometridae	Zanclopera
Hypospila bolinoides	457.269	500.852	Erebidae	Hypospila
Cyana hamata hamata	537.567	502	Erebidae	Cyana
Borbacha pardaria	335	415.564	Geometridae	Borbacha
Fascionycta fasciata	780.712	724.207	Noctuidae	Fascionycta
Iraga rugosa	427.248	466.214	Limacodidae	Iraga
Pygospila tyres	1266.14	1353.42	Crambidae	Pygospila
Tanaoctenia haliaria	1835.73	1812.03	Geometridae	Tanaoctenia
Calliteara lunulata takamukuana	1033.13	761.5	Erebidae	Calliteara
Plusiodonta coelonota	379.801	334.029	Erebidae	Plusiodonta
Aroa substrigosa	243.215	250.151	Erebidae	Aroa
Antitrygodes divisaria perturbatus	336.671	388.767	Geometridae	Antitrygodes
Cania heppneri	698.296	339.145	Limacodidae	Cania
Laspeyria ruficeps	371.739	450.5	Erebidae	Laspeyria
Thalassodes sp	690.764	784.25	Geometridae	Thalassodes
Eilema ratonis	1077.19	682.392	Erebidae	Eilema
Dolbina inexacta	656.242	716.556	Sphingidae	Dolbina
Oxyodes scrobiculata	413.114	531.432	Erebidae	Oxyodes
Peralostega deletaria deletaria	668.299	666.76	Geometridae	Peratostega
Mythimna separata	862.48	645.7	Noctuidae	Mythimna
Olene mendosa	619.375	1114.46	Erebidae	Olene
Dendrolimus arizana	1760.73	1859.54	Lasiocampidae	Dendrolimus
Hypena iconicalis	933.588	700.724	Erebidae	Hypena
Horithyatira decorata takamukui	1744.16	1761.47	Drepanidae	Horithyatira
Rhagastis binoculata	601.484	462.939	Sphingidae	Rhagastis
Somena scintillans	755.845	725.944	Erebidae	Somena
Mecodina albodentata	209.889	268.488	Erebidae	Mecodina
Chiasmia emersaria	266.7	249.714	Geometridae	Chiasmia
Medama diplaga	763.184	769.455	Erebidae	Medama
Bertula kosemponica	522.495	377.2	Erebidae	Bertula
Trilocha varians	40.3097	98.8519	Bombycidae	Trilocha
Simplicia bimarginata	448.129	489.234	Erebidae	Simplicia
Callopistria delicata	907.423	917.138	Noctuidae	Callopistria
Cosmotriche discitincta discitincta	1924.55	1950.56	Lasiocampidae	Cosmotriche
Alcis semiusta	2081.51	2191.42	Geometridae	Alcis
Pareclipsis umbrata	800.23	722.375	Geometridae	Pareclipsis
Ghoria subpurpurea	2029.04	2171.25	Erebidae	Ghoria
Horithyatira decorata takamukui	1677.38	1761.47	Drepanidae	Horithyatira
Alcis taiwanovariegata	1457.17	1396.84	Geometridae	Alcis
Prismosticta fenestrata	877.004	1095.47	Endromidae	Prismosticta
Bertula kosemponica	334.774	377.2	Erebidae	Bertula
Epipsestis meilingchani	2245.93	2268.86	Drepanidae	Epipsestis
Harutalcis fumigata	1862.08	1848.66	Geometridae	Harutalcis
Asota heliconia zebrina	418.59	427.468	Erebidae	Asota
Serrodes campana	707.611	700.744	Erebidae	Serrodes
Gnophos caenosa	1020.5	1240	Geometridae	Gnophos
Arasada pyraliformis	544.119	277.444	Erebidae	Arasada
Eterusia aedea formosana	388.289	381.474	Zygaenidae	Eterusia
Parum colligata	257.096	271.941	Sphingidae	Parum
Asota plana lacteata	413.49	396.143	Erebidae	Asota
Brunia antica	236.162	317.364	Erebidae	Brunia
Blasticorhinus rivulosa	293.829	307.765	Erebidae	Blasticorhinus
Chrysodeixis minutus	530.832	469.5	Noctuidae	Chrysodeixis
Chrysaeglia magnifica	509.426	512.559	Erebidae	Chrysaeglia
Zanclognatha subtriplex	240.149	341.2	Erebidae	Zanclognatha
Dudusa sphingiformis	947.479	1810.5	Notodontidae	Dudusa
Lymantria mathura subpallida	378.526	394.337	Erebidae	Lymantria
Xanthorhoe saturata	551.615	368.186	Geometridae	Xanthorhoe
Spilarctia subcarnea	228.012	229.014	Erebidae	Spilarctia
Agrocholorta albirena chihtuana	1954.74	1180.6	Noctuidae	Agrocholorta
Monema rubriceps	273.319	348.757	Limacodidae	Monema
Spilarctia postrubida	446.559	447.242	Erebidae	Spilarctia
Lassaba parvalbidaria parvalbidaria	1508.11	1660.69	Geometridae	Lassaba
Entomopteryx combusta	627.828	386.174	Geometridae	Entomopteryx
Ercheia cyllaria	243.853	268.562	Erebidae	Ercheia
Phazaca alikangensis	282.921	330.368	Uraniidae	Phazaca
Metaemene atrigutta	190.309	270.9	Erebidae	Metaemene
Gasterocome pannosaria orta	1223.25	1241.69	Geometridae	Gasterocome
Horithyatira decorata takamukui	1709.69	1761.47	Drepanidae	Horithyatira
Hypena longipennis	1474.47	1487.93	Erebidae	Hypena
Fascellina chromataria	542.303	535.096	Geometridae	Fascellina
Syntomoides imaon	453.83	383.118	Erebidae	Syntomoides
Ommatophora luminosa	709.956	660.044	Erebidae	Ommatophora
Netria multispinae multispinae	1797.99	1781.18	Notodontidae	Netria
Alcis taiwanovariegata	1222.66	1396.84	Geometridae	Alcis
Daddala lucilla	1306.19	1315.41	Erebidae	Daddala
Hyalobole kononenkoi	2123.66	2287	Noctuidae	Hyalobole
Hypena perspicua	1139.31	1283.34	Erebidae	Hypena
Cleora fraterna	862.688	1068.95	Geometridae	Cleora
Cleora fraterna	871.476	1068.95	Geometridae	Cleora
Synegiodes histrionaria ornata	1608.44	1676.57	Geometridae	Synegiodes
Hypena longipennis	1037.99	1487.93	Erebidae	Hypena
Mosopia punctilinea	470.764	544.481	Erebidae	Mosopia
Trisuloides sericea	442.17	646.586	Noctuidae	Trisuloides
Pterotosoma castanea	742.837	797.933	Uraniidae	Pterotosoma
Traminda aventiaria	434.778	334.836	Geometridae	Traminda
Agrotis ipsilon	1132.83	804.697	Noctuidae	Agrotis
Cusiala boarmioides	394.964	371.088	Geometridae	Cusiala
Odontopera insulata insulata	2081.47	2128.27	Geometridae	Odontopera
Dipterygina indica	821.738	1089.57	Noctuidae	Dipterygina
Uresiphita quinquigera	401.488	434.529	Crambidae	Uresiphita
Euproctis kanshireia	593.622	347.8	Erebidae	Euproctis
Aplochlora costipicta	1172.58	1091.71	Geometridae	Aplochlora
Lymantria concolor concolor	1530.84	1741.3	Erebidae	Lymantria
Lophoptera squammigera	530.294	468.595	Euteliidae	Lophoptera
Lophobates ochrolaria	1096.92	1563.18	Geometridae	Lophobates
Chiasmia emersaria	228.13	249.714	Geometridae	Chiasmia
Somena scintillans	765.511	725.944	Erebidae	Somena
Ourapteryx clara formosana	1025.3	641.833	Geometridae	Ourapteryx
Eressa confinis finitima	318.87	339.452	Erebidae	Eressa
Creatonotos transiens vacillans	462.546	295.407	Erebidae	Creatonotos
Fascellina chromataria	516.194	535.096	Geometridae	Fascellina
Amraica asahinai	729.079	1004	Geometridae	Amraica
Uresiphita quinquigera	374.209	434.529	Crambidae	Uresiphita
Syntypistis perdix perdix	1724.33	1869.57	Notodontidae	Syntypistis
Lygniodes hypoleuca	922.056	907	Erebidae	Lygniodes
Olene dudgeoni	1008.49	465.556	Erebidae	Olene
Parum colligata	248.983	271.941	Sphingidae	Parum
Plecoptera siderogramma	791.456	609.111	Erebidae	Plecoptera
Sarcinodes yeni	790.655	815.296	Geometridae	Sarcinodes
Notonagemia analis gressitti	655.274	632.385	Sphingidae	Notonagemia
Orthaga olivacea	386.473	412.2	Pyralidae	Orthaga
Asota heliconia zebrina	397.616	427.468	Erebidae	Asota
Asota plana lacteata	344.869	396.143	Erebidae	Asota
Mecodina albodentata	266.771	268.488	Erebidae	Mecodina
Tiracola plagiata	1150.2	1161.47	Noctuidae	Tiracola
Euproctis kanshireia	305.288	347.8	Erebidae	Euproctis
Callyna jugaria	252.248	323.947	Noctuidae	Callyna
Acosmeryx naga naga	1137.42	1164.2	Sphingidae	Acosmeryx
Cyana sanguinea	653.343	789.714	Erebidae	Cyana
Tiracola plagiata	1058.02	1161.47	Noctuidae	Tiracola
Gastropacha horishana	459.029	462.792	Lasiocampidae	Gastropacha
Eilema taiwana	284.289	1667.33	Erebidae	Eilema
Endotricha consocia	290.536	283.154	Pyralidae	Endotricha
Dolbina inexacta	690.978	716.556	Sphingidae	Dolbina
Ceratarcha umbrosa	589.964	431.627	Crambidae	Ceratarcha
Amblychia moltrechti	1793.04	2214.5	Geometridae	Amblychia
Lymantria sinica	868.873	804.1	Erebidae	Lymantria
Gasterocome pannosaria orta	1195.84	1241.69	Geometridae	Gasterocome
Hypena longipennis	1366.74	1487.93	Erebidae	Hypena
Blasticorhinus rivulosa	254.482	307.765	Erebidae	Blasticorhinus
Eublemma quadrapex	478.265	481.789	Erebidae	Eublemma
Dahira obliquifascia	500.174	490.2	Sphingidae	Dahira
Spilarctia wilemani	909.251	946.913	Erebidae	Spilarctia
Gabala argentata	778.643	868	Nolidae	Gabala
Camptomastix hisbonalis	640.412	560.255	Crambidae	Camptomastix
Olene dudgeoni	384.417	465.556	Erebidae	Olene
Horithyatira decorata takamukui	1709.45	1761.47	Drepanidae	Horithyatira
Somatina rosacea anaemica	632.34	644.63	Geometridae	Somatina
Creatonotos transiens vacillans	436.881	295.407	Erebidae	Creatonotos
Talanga nympha	498.981	431.75	Crambidae	Talanga
Circobotys aurealis	318.62	377.083	Crambidae	Circobotys
Asota plana lacteata	414.502	396.143	Erebidae	Asota
Phthonandria atrilineata cuneilinearia	505.478	287.444	Geometridae	Phthonandria
Chiasmia eleonora	746.135	750.484	Geometridae	Chiasmia
Creatonotos transiens vacillans	372.108	295.407	Erebidae	Creatonotos
Katha magnata magnata	608.853	746.667	Erebidae	Katha
Asota egens indica	375.441	424.688	Erebidae	Asota
Eoophyla gibbosalis	238.235	331.61	Crambidae	Eoophyla
Asota caricae	555.904	526.05	Erebidae	Asota
Arichanna marginata	721.226	985.727	Geometridae	Arichanna
Uliura infausta	1215.43	1618.88	Geometridae	Uliura
Tridrepana flava flava	743.079	814	Drepanidae	Tridrepana
Tiracola plagiata	1030.7	1161.47	Noctuidae	Tiracola
Trotocraspeda divaricata	544.383	584.143	Geometridae	Trotocraspeda
Dysaethria suisharyonis	580.619	2206.14	Uraniidae	Dysaethria
Lebeda nobilis	689.045	452.357	Lasiocampidae	Lebeda
Eugoa cernyi	861.816	732.429	Erebidae	Eugoa
Crypsiptya coclesalis	253.181	291.125	Crambidae	Crypsiptya
Mecodina albodentata	244.012	268.488	Erebidae	Mecodina
Locastra muscosalis	622.999	395.161	Pyralidae	Locastra
Hypena tenebralis	1370.07	1756.02	Erebidae	Hypena
Percnia longitermen	690.101	692.533	Geometridae	Percnia
Lymantria umbrifera	1574.48	1698.6	Erebidae	Lymantria
Psyra spurcataria	821.415	2092.11	Geometridae	Psyra
Westermannia elliptica elliptica	735.741	360.304	Nolidae	Westermannia
Eutrogia morosa	398.336	397.19	Erebidae	Eutrogia
Mocis undata	375.941	376.702	Erebidae	Mocis
Ctenoplusia albostriata	623.305	747.5	Noctuidae	Ctenoplusia
Garaeus apicata formosanus	1168.85	1119.98	Geometridae	Garaeus
Cosmotriche discitincta discitincta	1927.84	1950.56	Lasiocampidae	Cosmotriche
Fascellina plagiata	1246.38	1416.63	Geometridae	Fascellina
Lymantria mathura subpallida	364.636	394.337	Erebidae	Lymantria
Asota heliconia zebrina	435.593	427.468	Erebidae	Asota
Cyana hamata hamata	586.025	502	Erebidae	Cyana
Sympis rufibasis	325.95	263.495	Erebidae	Sympis
Langia zenzeroides formosana	1153.8	1169.06	Sphingidae	Langia
Callyna contracta	1650.24	1643.69	Noctuidae	Callyna
Hydatocapnia gemina	651.537	644.652	Geometridae	Hydatocapnia
Tethea oberthueri taiwana	1509.09	1519.8	Drepanidae	Tethea
Analthes taihokualis	296.209	324.094	Crambidae	Analthes
Olene dudgeoni	393.887	465.556	Erebidae	Olene
Traminda aventiaria	345.78	334.836	Geometridae	Traminda
Norracoides basinotata	484.253	300.455	Notodontidae	Norracoides
Setora postornata	330.843	334.643	Limacodidae	Setora
Blenina quinaria	1411.38	1413.97	Nolidae	Blenina
Garudinia bimaculata	328.599	277.81	Erebidae	Garudinia
Alcis postlurida	2270.29	2249.92	Geometridae	Alcis
Alcis admissaria undularia	1748.76	1815.4	Geometridae	Alcis
Krananda semihyalina	1288.83	1265.84	Geometridae	Krananda
Endotricha olivacealis	811.971	846.6	Pyralidae	Endotricha
Chytonix costimacula	450.433	442	Noctuidae	Chytonix
Callopistria japonibia	367.211	264.9	Noctuidae	Callopistria
Blenina quinaria	1319	1413.97	Nolidae	Blenina
Corymica pryeri	845.57	988.783	Geometridae	Corymica
Dindica polyphaenaria	1264.26	652.192	Geometridae	Dindica
Asota egens indica	375.711	424.688	Erebidae	Asota
Daddala lucilla	1347.85	1315.41	Erebidae	Daddala
Hypena longipennis	1464.51	1487.93	Erebidae	Hypena
Gasterocome pannosaria orta	1201.42	1241.69	Geometridae	Gasterocome
Creatonotos transiens vacillans	423.818	295.407	Erebidae	Creatonotos
Blasticorhinus rivulosa	308.796	307.765	Erebidae	Blasticorhinus
Avatha chinensis	1451.14	1507.02	Erebidae	Avatha
Endotricha olivacealis	763.824	846.6	Pyralidae	Endotricha
Syllepte taiwanalis	303.486	316.411	Crambidae	Syllepte
Mocis undata	363.346	376.702	Erebidae	Mocis
Comostola laesaria	406.378	407.455	Geometridae	Comostola
Callopistria phaeogona	509.522	477.917	Noctuidae	Callopistria
Asota heliconia zebrina	406.478	427.468	Erebidae	Asota
Xestia tamsi	2005.75	2274.18	Noctuidae	Xestia
Hypena tristalis	1401.93	1533.9	Erebidae	Hypena
Orgyia postica	265.875	277.735	Erebidae	Orgyia
Tiracola plagiata	1103.86	1161.47	Noctuidae	Tiracola
Callyna semivitta	1230.91	693.19	Noctuidae	Callyna
Churinga virago	1931.33	1887.85	Erebidae	Churinga
Parasa shirakii	720.915	681.042	Limacodidae	Parasa
Berta rugosivalva	540.008	531.4	Geometridae	Berta
Cruxoruza decorata	319.039	258.111	Erebidae	Cruxoruza
Sympis rufibasis	206.247	263.495	Erebidae	Sympis
Uresiphita tricolor	436.982	422.25	Crambidae	Uresiphita
Nola punctilineata	653.746	549	Nolidae	Nola
Ethmia lineatonotella	854.325	937.071	Depressariidae	Ethmia
Menophra anaplagiata	1455.9	1124.72	Geometridae	Menophra
Percnia suffusa	136.266	150.067	Geometridae	Percnia
Asota plana lacteata	399.491	396.143	Erebidae	Asota
Cyclodes omma	302.572	397.444	Noctuidae	Cyclodes
Hyposidra talaca talaca	324.128	335.538	Geometridae	Hyposidra
Syntypistis comatus	1463.25	1486.09	Notodontidae	Syntypistis
Sympis rufibasis	270.506	263.495	Erebidae	Sympis
Olene dudgeoni	959.063	465.556	Erebidae	Olene
Fascellina chromataria	517.645	535.096	Geometridae	Fascellina
Antitrygodes divisaria perturbatus	342.538	388.767	Geometridae	Antitrygodes
Monema rubriceps	411.568	348.757	Limacodidae	Monema
Kunugia undans metanastroides	1253.59	1313.26	Lasiocampidae	Kunugia
Mocis undata	394.478	376.702	Erebidae	Mocis
Biston perclara	631.459	649.241	Geometridae	Biston
Parum colligata	249.743	271.941	Sphingidae	Parum
Asota heliconia zebrina	427.777	427.468	Erebidae	Asota
Eumelea ludovicata	303.33	304.902	Geometridae	Eumelea
Chrysodeixis heberachis	560.516	456.505	Noctuidae	Chrysodeixis
Simplicia bimarginata	519.491	489.234	Erebidae	Simplicia
Horithyatira decorata takamukui	1746.66	1761.47	Drepanidae	Horithyatira
Asota heliconia zebrina	389.186	427.468	Erebidae	Asota
Manoba major takasago	651.897	523.7	Nolidae	Manoba
Epobeidia tigrata maxima	842.655	776	Geometridae	Epobeidia
Callopistria deflexusa	740.945	746	Noctuidae	Callopistria
Asota egens indica	409.175	424.688	Erebidae	Asota
Hyposidra talaca talaca	298.382	335.538	Geometridae	Hyposidra
Hypena sinuosa	877.725	1322	Erebidae	Hypena
Brevipecten consanguis	469.711	458.333	Erebidae	Brevipecten
Bastilla acuta acuta	892.906	1367.33	Erebidae	Bastilla
Hypochrosis rufescens	1932.7	1844.7	Geometridae	Hypochrosis
Chiasmia eleonora	726.943	750.484	Geometridae	Chiasmia
Hesudra divisa	1320.24	1295.27	Erebidae	Hesudra
Creatonotos transiens vacillans	441.657	295.407	Erebidae	Creatonotos
Neopheosia fasciata fasciata	1005.79	992.333	Notodontidae	Neopheosia
Krananda semihyalina	1257.43	1265.84	Geometridae	Krananda
Ophthalmitis herbidaria	164.469	179.8	Geometridae	Ophthalmitis
Westermannia elliptica elliptica	311.471	360.304	Nolidae	Westermannia
Aedia leucomelas	437.112	607.947	Noctuidae	Aedia
Arichanna sinica refracta	2091.89	2276.75	Geometridae	Arichanna
Miltochrista sp1	525.908	533.943	Erebidae	Miltochrista
Ophiusa disjungens indiscriminata	671.541	537.636	Erebidae	Ophiusa
Besaia sordida	1970.96	1996.4	Notodontidae	Besaia
Serrodes campana	720.312	700.744	Erebidae	Serrodes
Perixera sarawackaria	862.485	533.25	Geometridae	Perixera
Cymatophoropsis formosana	1222.55	1204.85	Noctuidae	Cymatophoropsis
Horithyatira decorata takamukui	1636.45	1761.47	Drepanidae	Horithyatira
Horipsestis mushana mushana	1023.6	1305.5	Drepanidae	Horipsestis
Nevrina procopia	572.82	600.26	Crambidae	Nevrina
Fascellina chromataria	512.64	535.096	Geometridae	Fascellina
Acontia olivacea	615.374	822	Noctuidae	Acontia
Pseudomiza aurata	2017.8	2114.93	Geometridae	Pseudomiza
Dypterygia subfusca	1097.49	1262.75	Noctuidae	Dypterygia
Creatonotos transiens vacillans	596.479	295.407	Erebidae	Creatonotos
Aroa substrigosa	272.638	250.151	Erebidae	Aroa
Creatonotos transiens vacillans	345.068	295.407	Erebidae	Creatonotos
Somena scintillans	769.74	725.944	Erebidae	Somena
Euchristophia cumulata meridionalis	833.943	1873.14	Geometridae	Euchristophia
Callopistria rivularis	585.728	242.467	Noctuidae	Callopistria
Fascellina chromataria	483.803	535.096	Geometridae	Fascellina
Krananda semihyalina	1269.53	1265.84	Geometridae	Krananda
Creatonotos transiens vacillans	414.955	295.407	Erebidae	Creatonotos
Amerila astrea	488.735	523.062	Erebidae	Amerila
Avatha chinensis	1489.71	1507.02	Erebidae	Avatha
Asota heliconia zebrina	401.897	427.468	Erebidae	Asota
Disparia wilemani	788.858	790.333	Notodontidae	Disparia
Olene dudgeoni	431.562	465.556	Erebidae	Olene
Cleora fraterna	1069.17	1068.95	Geometridae	Cleora
Ercheia cyllaria	251.911	268.562	Erebidae	Ercheia
Chrysorabdia vilemani	1913.88	1886.46	Erebidae	Chrysorabdia
Eilema ratonis	646.789	682.392	Erebidae	Eilema
Lyclene alikangiae	689.594	711.209	Erebidae	Lyclene
Nyctemera adversata	653.717	610.353	Erebidae	Nyctemera
Ercheia cyllaria	238.414	268.562	Erebidae	Ercheia
Fascellina chromataria	514.084	535.096	Geometridae	Fascellina
Zanclopera falcata	503.704	393.702	Geometridae	Zanclopera
Chrysodeixis heberachis	450.548	456.505	Noctuidae	Chrysodeixis
Aglaomorpha histrio formosana	481.408	482.375	Erebidae	Aglaomorpha
Cusiala boarmioides	285.512	371.088	Geometridae	Cusiala
Hyposidra talaca talaca	331.675	335.538	Geometridae	Hyposidra
Lemyra alikangensis	370.009	453.725	Erebidae	Lemyra
Scriptoplusia nigriluna	382.467	252	Noctuidae	Scriptoplusia
Olene dudgeoni	1037.25	465.556	Erebidae	Olene
Syntypistis cyanea cyanea	599.397	528.617	Notodontidae	Syntypistis
Prochasma dentilinea	1562.8	1975.58	Geometridae	Prochasma
Horithyatira decorata takamukui	1715.39	1761.47	Drepanidae	Horithyatira
Habrosyne indica formosana	1500.6	1516.2	Drepanidae	Habrosyne
Creatonotos transiens vacillans	569.289	295.407	Erebidae	Creatonotos
Rusicada privata	825.601	829.833	Erebidae	Rusicada
Miresa fulgida	452.022	416.794	Limacodidae	Miresa
Hydrillodes torsivena	1384.4	1512.65	Erebidae	Hydrillodes
Vamuna alboluteora	1283.15	1348.55	Erebidae	Vamuna
Neopheosia fasciata fasciata	953.703	992.333	Notodontidae	Neopheosia
Botyodes principalis	1191.22	1192.29	Crambidae	Botyodes
Anuga multiplicans	742.041	637.333	Euteliidae	Anuga
Harpyia microsticta baibarana	1153.46	1004	Notodontidae	Harpyia
Bradina aulacodialis	606.292	1203.67	Crambidae	Bradina
Mithuna arizana	974.653	1019.65	Erebidae	Mithuna
Eumelea ludovicata	268.258	304.902	Geometridae	Eumelea
Lemyra alikangensis	415.344	453.725	Erebidae	Lemyra
Loepa formosensis	996.818	1122.31	Saturniidae	Loepa
Herculia pelasgalis	492.989	606.688	Pyralidae	Herculia
Chrysodeixis heberachis	462.504	456.505	Noctuidae	Chrysodeixis
Chalciope mygdon	273.035	310.857	Erebidae	Chalciope
Ilema olivacea	508.233	539.17	Erebidae	Ilema
Gasterocome pannosaria orta	1254.63	1241.69	Geometridae	Gasterocome
Traminda aventiaria	386.519	334.836	Geometridae	Traminda
Palpoctenidia phoenicosoma semilauta	778.928	1640.8	Geometridae	Palpoctenidia
Olene dudgeoni	469.017	465.556	Erebidae	Olene
Notonagemia analis gressitti	642.807	632.385	Sphingidae	Notonagemia
Hypocala deflorata	883.032	962.837	Erebidae	Hypocala
Cyana sanguinea	764.596	789.714	Erebidae	Cyana
Traminda aventiaria	361.171	334.836	Geometridae	Traminda
Nyctemera carissima formosana	470.258	502.855	Erebidae	Nyctemera
Nudaria ranruna	1063.5	1170.33	Erebidae	Nudaria
Episparis taiwana	457.549	523.615	Erebidae	Episparis
Macrobrochis gigas	386.415	420.119	Erebidae	Macrobrochis
Agrioglypta itysalis	263.223	295.678	Crambidae	Agrioglypta
Hypena longipennis	1277.83	1487.93	Erebidae	Hypena
Ophiusa disjungens indiscriminata	448.773	537.636	Erebidae	Ophiusa
Lyclene arcuata	424.696	378.618	Erebidae	Lyclene
Oxyodes scrobiculata	533.388	531.432	Erebidae	Oxyodes
Pseudomiza aurata	2017.72	2114.93	Geometridae	Pseudomiza
Marumba cristata bukaiana	928.288	963.333	Sphingidae	Marumba
Eublemma quadrapex	492.741	481.789	Erebidae	Eublemma
Chrysorabdia vilemani	1886.64	1886.46	Erebidae	Chrysorabdia
Ganisa formosicola	861.479	751.2	Eupterotidae	Ganisa
Euhampsonia formosana	876.563	1154.57	Notodontidae	Euhampsonia
Oxyodes scrobiculata	498.473	531.432	Erebidae	Oxyodes
Rikiosatoa fucataria	2140.64	2070	Geometridae	Rikiosatoa
Psilalcis pulveraria	668.738	609.318	Geometridae	Psilalcis
Gnophos caenosa	1034.37	1240	Geometridae	Gnophos
Trachea auriplena auriplena	1209.19	1233.18	Noctuidae	Trachea
Spilarctia subcarnea	215.719	229.014	Erebidae	Spilarctia
Locharna strigipennis	529.879	554.162	Erebidae	Locharna
Trotocraspeda divaricata	642.5	584.143	Geometridae	Trotocraspeda
Euplexidia pallidivirens	2115.86	2115.85	Noctuidae	Euplexidia
Hypomecis obliquisigna	1095.02	1343.11	Geometridae	Hypomecis
Avitta taiwana	1684.64	1854.4	Erebidae	Avitta
Tanaoctenia haliaria	1841.39	1812.03	Geometridae	Tanaoctenia
Iraga rugosa	470.866	466.214	Limacodidae	Iraga
Hypena tenebralis	1428.81	1756.02	Erebidae	Hypena
Psilalcis breta rantaizana	429.295	455.776	Geometridae	Psilalcis
Simplicia bimarginata	342.71	489.234	Erebidae	Simplicia
Camptoloma carum	561.324	507	Nolidae	Camptoloma
Panolis variegatoides	2099.69	2127.96	Noctuidae	Panolis
Catarhoe obscura	1489.24	670	Geometridae	Catarhoe
Chrysodeixis heberachis	576.668	456.505	Noctuidae	Chrysodeixis
Spoladea recurvalis	689.743	766.95	Crambidae	Spoladea
Diphtherocome pulchra	1570.98	1705.23	Noctuidae	Diphtherocome
Dendrolimus punctatus	923.718	1070.43	Lasiocampidae	Dendrolimus
Arna bipunctapex	309.419	228.4	Erebidae	Arna
Aglaomorpha histrio formosana	555.118	482.375	Erebidae	Aglaomorpha
Ninodes splendens	700.635	1148	Geometridae	Ninodes
Asota egens indica	431.434	424.688	Erebidae	Asota
Nishada formosibia	332.399	332	Erebidae	Nishada
Thyas juno	1083.16	1136.33	Erebidae	Thyas
Parapercnia giraffata	867.539	876.333	Geometridae	Parapercnia
Odontopera bilinearia subarida	1845.74	1856	Geometridae	Odontopera
Bastilla joviana joviana	296.842	327.3	Erebidae	Bastilla
Artena dotata	567.081	543.901	Erebidae	Artena
Anorthoa fabiani	2143.61	2093.5	Noctuidae	Anorthoa
Hipoepa biasalis	272.726	311.962	Erebidae	Hipoepa
Syntypistis cyanea cyanea	429.051	528.617	Notodontidae	Syntypistis
Mosopia punctilinea	515.51	544.481	Erebidae	Mosopia
Spilarctia sp	960.12	1049.64	Erebidae	Spilarctia
Paracymoriza cataclystalis	1241.14	1281.88	Crambidae	Paracymoriza
Eilicrinia flava	384.448	423.189	Geometridae	Eilicrinia
Pseudogyrtona marmorea	1012.26	1452	Erebidae	Pseudogyrtona
Entomopteryx combusta	345.391	386.174	Geometridae	Entomopteryx
Asota egens indica	393.855	424.688	Erebidae	Asota
Alcis admissaria undularia	1496.07	1815.4	Geometridae	Alcis
Lophophelma taiwana	684.431	699.119	Geometridae	Lophophelma
Paradoxopla sinuata taiwana	1613.76	1651.05	Lasiocampidae	Paradoxopla
Oglasa costimacula	291.108	284.304	Erebidae	Oglasa
Callopistria maillardi maillardi	986.638	754.872	Noctuidae	Callopistria
Scopula kagiata	873.591	1376.4	Geometridae	Scopula
Hypochrosis rufescens	1888.75	1844.7	Geometridae	Hypochrosis
Botyodes diniasalis	329.458	404.5	Crambidae	Botyodes
Spodoptera litura	466.882	476.314	Noctuidae	Spodoptera
Asura tricolor	408.853	438.938	Erebidae	Asura
Aroa substrigosa	243.603	250.151	Erebidae	Aroa
Calliteara taiwana	1739.07	1320.38	Erebidae	Calliteara
Spaniocentra hollowayi	589.862	534.818	Geometridae	Spaniocentra
Cyana sanguinea	718.996	789.714	Erebidae	Cyana
Arasada pyraliformis	264.461	277.444	Erebidae	Arasada
Danala lilacina	740.291	578.8	Geometridae	Danala
Comibaena delicatior	663.09	749.833	Geometridae	Comibaena
Euproctis sericea	1700.5	1832.36	Erebidae	Euproctis
Ctenoplusia furcifera furcifera	861.948	658.2	Noctuidae	Ctenoplusia
Percnia luridaria nominoneura	718.754	652.895	Geometridae	Percnia
Herminia decipiens	533.407	822.333	Erebidae	Herminia
Eumelea ludovicata	311.319	304.902	Geometridae	Eumelea
Bastilla arcuata	310.29	360.684	Erebidae	Bastilla
Metabraxas rubrotincta	1244.42	1195.5	Geometridae	Metabraxas
Tethea oberthueri taiwana	1456.82	1519.8	Drepanidae	Tethea
Pylargosceles steganioides limbaria	786.506	348.333	Geometridae	Pylargosceles
Crypsiptya coclesalis	270.768	291.125	Crambidae	Crypsiptya
Karana hoenei marcida	1597.55	663.75	Noctuidae	Karana
Avatha chinensis	1518.35	1507.02	Erebidae	Avatha
Prochasma dentilinea	1755.37	1975.58	Geometridae	Prochasma
Arichanna pryeraria	1829.88	1858.87	Geometridae	Arichanna
Eterusia aedea formosana	355.653	381.474	Zygaenidae	Eterusia
Alcis taiwanovariegata	1417.67	1396.84	Geometridae	Alcis
Rhagastis binoculata	391.146	462.939	Sphingidae	Rhagastis
Dindica taiwana	1309.15	1317.79	Geometridae	Dindica
Alcis taiwanovariegata	1419.06	1396.84	Geometridae	Alcis
Herminia vermiculata	409.403	365.333	Erebidae	Herminia
Ethmia lineatonotella	865.148	937.071	Depressariidae	Ethmia
Traminda aventiaria	356.388	334.836	Geometridae	Traminda
Parabapta unifasciata	1200.16	1409.27	Geometridae	Parabapta
Phlossa conjuncta	450.314	290.545	Limacodidae	Phlossa
Fascellina chromataria	467.869	535.096	Geometridae	Fascellina
Simplicia bimarginata	482.166	489.234	Erebidae	Simplicia
Ercheia umbrosa	1549.59	1542.1	Erebidae	Ercheia
Tethea consimilis c-album	1604.41	1595.55	Drepanidae	Tethea
Nola fasciata	433.289	295.25	Nolidae	Nola
Creatonotos transiens vacillans	410.659	295.407	Erebidae	Creatonotos
Crypsiptya coclesalis	257.703	291.125	Crambidae	Crypsiptya
Hydrillodes nilgirialis	501.107	541.192	Erebidae	Hydrillodes
Areas galactina formosana	546.037	585.5	Erebidae	Areas
Phalacra strigata insulicola	476.129	419.5	Drepanidae	Phalacra
Cephena costata	341.247	380	Erebidae	Cephena
Sewa taiwana	2117.23	2010.5	Drepanidae	Sewa
Bastilla joviana joviana	381.809	327.3	Erebidae	Bastilla
Lophophelma iterans onerosus	641.915	598.293	Geometridae	Lophophelma
Hyposidra talaca talaca	329.365	335.538	Geometridae	Hyposidra
Eilicrinia flava	414.643	423.189	Geometridae	Eilicrinia
Trisuloides sericea	647.399	646.586	Noctuidae	Trisuloides
Cleora fraterna	1122.45	1068.95	Geometridae	Cleora
Fascellina plagiata	1382.83	1416.63	Geometridae	Fascellina
Lemyra alikangensis	395.502	453.725	Erebidae	Lemyra
Chrysaeglia magnifica	490.354	512.559	Erebidae	Chrysaeglia
Syntypistis cyanea cyanea	457.442	528.617	Notodontidae	Syntypistis
Horithyatira decorata takamukui	1730.81	1761.47	Drepanidae	Horithyatira
Locharna strigipennis	605.613	554.162	Erebidae	Locharna
Erebus ephesperis	559.541	360.069	Erebidae	Erebus
Lyclene alikangiae	708.221	711.209	Erebidae	Lyclene
Xanthorhoe saturata	766.031	368.186	Geometridae	Xanthorhoe
Anuga multiplicans	668.283	637.333	Euteliidae	Anuga
Marumba cristata bukaiana	1041.08	963.333	Sphingidae	Marumba
Triuncina brunnea	904.561	953.554	Bombycidae	Triuncina
Ampelophaga rubiginosa myosotis	815.096	878	Sphingidae	Ampelophaga
Ercheia cyllaria	253.901	268.562	Erebidae	Ercheia
Hyposidra talaca talaca	345.956	335.538	Geometridae	Hyposidra
Mythimna epieixelus	695.791	420.857	Noctuidae	Mythimna
Bastilla arcuata	465.592	360.684	Erebidae	Bastilla
Mecodina praecipua	498.939	330	Erebidae	Mecodina
Kamalia tattakana	871.405	1121.5	Notodontidae	Kamalia
Cleora fraterna	1016.89	1068.95	Geometridae	Cleora
Euproctis kanshireia	280.071	347.8	Erebidae	Euproctis
Satoblephara owadai	1083.58	1104.14	Geometridae	Satoblephara
Catocala macula	1413.38	1406.28	Erebidae	Catocala
Dictyestra dissecta	475.367	219.5	Noctuidae	Dictyestra
Metaphoenia plagifera	345.392	307.667	Erebidae	Metaphoenia
Simplicia bimarginata	510.699	489.234	Erebidae	Simplicia
Setora baibarana	497.491	1079.12	Limacodidae	Setora
Adrapsa simplex	581.019	683.84	Erebidae	Adrapsa
Paranigilgia bushii	252.579	245	Brachodidae	Paranigilgia
Ecliptopera delecta	1085.12	1116.44	Geometridae	Ecliptopera
Ilema kosemponica	894.165	633.424	Erebidae	Ilema
Dudusa nobilis	536.312	611.235	Notodontidae	Dudusa
Asota heliconia zebrina	407.477	427.468	Erebidae	Asota
Agrotis taiwana	1720.38	1947.86	Noctuidae	Agrotis
Mocis frugalis	309.629	203.326	Erebidae	Mocis
Alcis semiusta	2101.35	2191.42	Geometridae	Alcis
Lyclene alikangiae	689.771	711.209	Erebidae	Lyclene
Phazaca kosemponicola	381.393	433.357	Uraniidae	Phazaca
Xylostola indistincta	1009.65	1005.36	Noctuidae	Xylostola
Somena scintillans	716.793	725.944	Erebidae	Somena
Athetis stellata	946.212	788.133	Noctuidae	Athetis
Mocis frugalis	227.56	203.326	Erebidae	Mocis
Biston perclara	644.208	649.241	Geometridae	Biston
Dipterygina indica	951.443	1089.57	Noctuidae	Dipterygina
Analthes taihokualis	318.1	324.094	Crambidae	Analthes
Rusicada combinans	767.585	825.143	Erebidae	Rusicada
Traminda aventiaria	338.949	334.836	Geometridae	Traminda
Cosmotriche discitincta discitincta	1951.94	1950.56	Lasiocampidae	Cosmotriche
Crypsiptya coclesalis	259.913	291.125	Crambidae	Crypsiptya
Cusiala boarmioides	423.424	371.088	Geometridae	Cusiala
Panilla dispila	439.57	294.571	Erebidae	Panilla
Arcte coerula	1062.11	1136	Noctuidae	Arcte
Timandra extremaria	521.695	490.467	Geometridae	Timandra
Nevrina procopia	585.21	600.26	Crambidae	Nevrina
Gadirtha inexacta	818.906	785.25	Nolidae	Gadirtha
Lipomelia subusta	449.748	839.333	Geometridae	Lipomelia
Lophoptera squammigera	441.691	468.595	Euteliidae	Lophoptera
Semiothisops macariata	261.079	276.905	Erebidae	Semiothisops
Herochroma ochreipicta	1528.56	1714.86	Geometridae	Herochroma
Ocoelophora lentiginosaria festa	871.637	397	Geometridae	Ocoelophora
Traminda aventiaria	404.622	334.836	Geometridae	Traminda
Herculia pelasgalis	559.237	606.688	Pyralidae	Herculia
Mocis undata	400.562	376.702	Erebidae	Mocis
Oberthueria formosibia	1409.68	1419.31	Endromidae	Oberthueria
Bastilla joviana joviana	323.284	327.3	Erebidae	Bastilla
Cleora alienaria	490.583	349.606	Geometridae	Cleora
Ercheia cyllaria	257.811	268.562	Erebidae	Ercheia
Pseudomiza obliquaria	1001.97	1110.25	Geometridae	Pseudomiza
Hesudra divisa	1298.92	1295.27	Erebidae	Hesudra
Beara tortriciformis	452.687	475.871	Nolidae	Beara
Conilepia nigricosta paiwan	528.582	429.72	Erebidae	Conilepia
Arichanna sinica refracta	2056.08	2276.75	Geometridae	Arichanna
Dendrolimus arizana	1364.2	1859.54	Lasiocampidae	Dendrolimus
Chalciope mygdon	276.213	310.857	Erebidae	Chalciope
Crypsiptya coclesalis	251.651	291.125	Crambidae	Crypsiptya
Vamuna alboluteora	1241.75	1348.55	Erebidae	Vamuna
Camptomastix hisbonalis	468.658	560.255	Crambidae	Camptomastix
Ampelophaga rubiginosa myosotis	776.148	878	Sphingidae	Ampelophaga
Hydrillodes nilgirialis	988.456	541.192	Erebidae	Hydrillodes
Cleora alienaria	962.395	349.606	Geometridae	Cleora
Botyodes principalis	928.084	1192.29	Crambidae	Botyodes
Lemyra wernerthomasi	1486.06	2155.25	Erebidae	Lemyra
Apospasta rantaizanensis	1700.84	1692.5	Noctuidae	Apospasta
Idaea costiguttata	839.353	1003.11	Geometridae	Idaea
Ditrigona conflexaria micronioides	947.384	1112	Drepanidae	Ditrigona
Barsine sauteri	461.302	538.467	Erebidae	Barsine
Endotricha metacuralis	1710.51	1988.38	Pyralidae	Endotricha
Asota heliconia zebrina	416.013	427.468	Erebidae	Asota
Sesamia nigropunctata	688.911	363.3	Noctuidae	Sesamia
Fascellina chromataria	542.138	535.096	Geometridae	Fascellina
Ernolatia moorei	344.352	338	Bombycidae	Ernolatia
Mithuna arizana	866.069	1019.65	Erebidae	Mithuna
Erebus ephesperis	344.589	360.069	Erebidae	Erebus
Menophra anaplagiata	1433.67	1124.72	Geometridae	Menophra
Herculia pelasgalis	712.026	606.688	Pyralidae	Herculia
Melanthia procellata szechuanensis	1666.62	1305.85	Geometridae	Melanthia
Parabapta obliqua	1417.12	1410.67	Geometridae	Parabapta
Spodoptera litura	447.662	476.314	Noctuidae	Spodoptera
Oreta fuscopurpurea	704.611	687.968	Drepanidae	Oreta
Mythimna changi	1489.26	1687.29	Noctuidae	Mythimna
Trilocha varians	88.9673	98.8519	Bombycidae	Trilocha
Lemyra alikangensis	383.141	453.725	Erebidae	Lemyra
Problepsis albidior matsumurai	700.64	677.812	Geometridae	Problepsis
Alcis semiusta	2077.82	2191.42	Geometridae	Alcis
Vamuna alboluteora	1360.48	1348.55	Erebidae	Vamuna
Xandrames latiferaria curvistriga	539.365	530.6	Geometridae	Xandrames
Spodoptera pecten	547.393	295.227	Noctuidae	Spodoptera
Horithyatira decorata takamukui	1749.32	1761.47	Drepanidae	Horithyatira
Creatonotos transiens vacillans	563.92	295.407	Erebidae	Creatonotos
Pingasa ruginaria pacifica	475.284	402.645	Geometridae	Pingasa
Artena dotata	755.792	543.901	Erebidae	Artena
Alcis admissaria undularia	1287.1	1815.4	Geometridae	Alcis
Parum colligata	278.1	271.941	Sphingidae	Parum
Creatonotos transiens vacillans	339.996	295.407	Erebidae	Creatonotos
Dipterygina cupreotincta	1003.66	923.15	Noctuidae	Dipterygina
Gastropacha pardale formosana	634.82	651.235	Lasiocampidae	Gastropacha
Epipsestis bilineata pallida	2283.7	2289	Drepanidae	Epipsestis
Cleora fraterna	984.548	1068.95	Geometridae	Cleora
Sympis rufibasis	242.753	263.495	Erebidae	Sympis
Oxyodes scrobiculata	529.314	531.432	Erebidae	Oxyodes
Tiracola plagiata	1051.64	1161.47	Noctuidae	Tiracola
Pogonopygia pavida pavida	1183.09	1182.89	Geometridae	Pogonopygia
Eterusia aedea formosana	376.863	381.474	Zygaenidae	Eterusia
Timandra extremaria	495.741	490.467	Geometridae	Timandra
Acosmeryx naga naga	1110.17	1164.2	Sphingidae	Acosmeryx
Olene dudgeoni	396.555	465.556	Erebidae	Olene
Susica sinensis	298.144	356	Limacodidae	Susica
Hydrillodes gravatalis	416.861	295.923	Erebidae	Hydrillodes
Lomographa inamata	1042.74	1141.54	Geometridae	Lomographa
Garaeus specularis specularis	1703.65	1949	Geometridae	Garaeus
Asota heliconia zebrina	403.334	427.468	Erebidae	Asota
Hypospila bolinoides	483.964	500.852	Erebidae	Hypospila
Tridrepana unispina	822.561	864.611	Drepanidae	Tridrepana
Heterolocha biplagiata	1491.28	1761.03	Geometridae	Heterolocha
Metaemene atrigutta	207.194	270.9	Erebidae	Metaemene
Nacoleia commixta	472.198	615.188	Crambidae	Nacoleia
Pyrinioides sinuosus	614.437	625.532	Thyrididae	Pyrinioides
Pleuroptya iopasalis	297.257	276.68	Crambidae	Pleuroptya
Danala lilacina	546.926	578.8	Geometridae	Danala
Aroa substrigosa	237.515	250.151	Erebidae	Aroa
Orgyia postica	360.449	277.735	Erebidae	Orgyia
Tyloptera bella ogatai	1297.07	1479.5	Geometridae	Tyloptera
Asota heliconia zebrina	433.71	427.468	Erebidae	Asota
Parasa consocia	404.872	421.238	Limacodidae	Parasa
Simplicia bimarginata	382.319	489.234	Erebidae	Simplicia
Hypocala deflorata	877.09	962.837	Erebidae	Hypocala
Pleuroptya balteata	364.222	479	Crambidae	Pleuroptya
Asota egens indica	377.601	424.688	Erebidae	Asota
Oreta brunnea	1526.82	1892.8	Drepanidae	Oreta
Lophoptera longipennis	1483.45	1997.08	Euteliidae	Lophoptera
Cania heppneri	310.082	339.145	Limacodidae	Cania
Nyctemera carissima formosana	448.318	502.855	Erebidae	Nyctemera
Nordstromia semililacina	1645.71	1672.03	Drepanidae	Nordstromia
Bastilla arcuata	163.896	360.684	Erebidae	Bastilla
Analthes taihokualis	616.385	324.094	Crambidae	Analthes
Ischyja ferrifracta	624.383	522.364	Erebidae	Ischyja
Spilarctia wilemani	880.856	946.913	Erebidae	Spilarctia
Hylophilodes tsukusensis	1001.8	1039.57	Nolidae	Hylophilodes
Bombyx mandarina formosana	361.898	383.559	Bombycidae	Bombyx
Macaria abydata	218.474	199	Geometridae	Macaria
Cleora fraterna	878.808	1068.95	Geometridae	Cleora
Taicallimorpha albipuncta	2266.34	2280.33	Erebidae	Taicallimorpha
Lophophelma taiwana	683.244	699.119	Geometridae	Lophophelma
Lassaba parvalbidaria parvalbidaria	1371.13	1660.69	Geometridae	Lassaba
Creatonotos transiens vacillans	616.445	295.407	Erebidae	Creatonotos
Diphtherocome pulchra	1435.09	1705.23	Noctuidae	Diphtherocome
Parasa shirakii	649.293	681.042	Limacodidae	Parasa
Prismosticta fenestrata	1068.81	1095.47	Endromidae	Prismosticta
Ziridava kanshireiensis	609.052	547.893	Geometridae	Ziridava
Hypospila bolinoides	426.858	500.852	Erebidae	Hypospila
Acosmeryx castanea	715.572	522.676	Sphingidae	Acosmeryx
Cleora fraterna	981.499	1068.95	Geometridae	Cleora
Rivula niveipuncta	383.445	431	Erebidae	Rivula
Phlossa conjuncta	281.06	290.545	Limacodidae	Phlossa
Meganola ascripta	973.932	749.667	Nolidae	Meganola
Biston regalis comitata	1552.14	1795	Geometridae	Biston
Zurobata vacillans	822.986	581.474	Erebidae	Zurobata
Psilalcis pulveraria	595.55	609.318	Geometridae	Psilalcis
Chrysodeixis heberachis	357.863	456.505	Noctuidae	Chrysodeixis
Heterolocha coccinea	880.124	803.306	Geometridae	Heterolocha
Rhynchaglaea taiwana	2239.29	2119.14	Noctuidae	Rhynchaglaea
Timandra extremaria	398.443	490.467	Geometridae	Timandra
Athetis stellulata	636.581	737.091	Noctuidae	Athetis
Habrosyne pterographa	2008.92	2054.6	Drepanidae	Habrosyne
Fascellina chromataria	468.179	535.096	Geometridae	Fascellina
Chiasmia monticolaria notia	684.187	673.75	Geometridae	Chiasmia
Lassaba parvalbidaria parvalbidaria	1624.19	1660.69	Geometridae	Lassaba
Syllepte taiwanalis	299.375	316.411	Crambidae	Syllepte
Somena scintillans	727.427	725.944	Erebidae	Somena
Artena dotata	567.071	543.901	Erebidae	Artena
Hyposidra talaca talaca	324.323	335.538	Geometridae	Hyposidra
Piletocera aegimiusalis	321.615	426.529	Crambidae	Piletocera
Euproctis karapina	1006.24	1427	Erebidae	Euproctis
Celenna festivaria formosensis	1363.38	1383.91	Geometridae	Celenna
Crypsiptya coclesalis	246.19	291.125	Crambidae	Crypsiptya
Andraca theae	1900.1	1868	Endromidae	Andraca
Oxyodes scrobiculata	503.439	531.432	Erebidae	Oxyodes
Oreta fuscopurpurea	673.507	687.968	Drepanidae	Oreta
Amerila astrea	494.398	523.062	Erebidae	Amerila
Mosopia punctilinea	474.382	544.481	Erebidae	Mosopia
Trabala vishnou guttata	856.779	877.722	Lasiocampidae	Trabala
Herminia vermiculata	403.373	365.333	Erebidae	Herminia
Hydrillodes torsivena	1181.56	1512.65	Erebidae	Hydrillodes
Hepatica irrorata	853.593	942.75	Erebidae	Hepatica
Diarsia subtincta	1896.42	1821.5	Noctuidae	Diarsia
Cechetra minor	570.403	594.958	Sphingidae	Cechetra
Dudusa nobilis	643.783	611.235	Notodontidae	Dudusa
Sarcinodes aequilinearia	692.453	711.889	Geometridae	Sarcinodes
Simplicia bimarginata	436.888	489.234	Erebidae	Simplicia
Pseudosphetta moorei	372.985	389.286	Erebidae	Pseudosphetta
Mythimna nigrilinea	538.933	100.6	Noctuidae	Mythimna
Eilema ratonis	660.927	682.392	Erebidae	Eilema
Yashmakia suffusa	436.158	603	Geometridae	Yashmakia
Alcis semiusta	1932.32	2191.42	Geometridae	Alcis
Zanclopera falcata	406.485	393.702	Geometridae	Zanclopera
Creatonotos transiens vacillans	309.054	295.407	Erebidae	Creatonotos
Westermannia elliptica elliptica	308.319	360.304	Nolidae	Westermannia
Condica illecta	479.967	429.75	Noctuidae	Condica
Lyclene arcuata	510.488	378.618	Erebidae	Lyclene
Eudocima salaminia	364.612	253.875	Erebidae	Eudocima
Asura tricolor	391.798	438.938	Erebidae	Asura
Bastilla amygdalis	601.958	618.158	Erebidae	Bastilla
Krananda semihyalina	1317.03	1265.84	Geometridae	Krananda
Chiasmia inchoata	689.452	513.778	Geometridae	Chiasmia
Ilema olivacea	556.504	539.17	Erebidae	Ilema
Daddala lucilla	1230.16	1315.41	Erebidae	Daddala
Albara reversaria opalescens	566.739	570.964	Drepanidae	Albara
Aurana vinaceella	441.559	624.5	Pyralidae	Aurana
Glyphodes onychinalis	352.631	421	Crambidae	Glyphodes
Hypena kanshireiensis	787	432.588	Erebidae	Hypena
Chrysodeixis heberachis	388.096	456.505	Noctuidae	Chrysodeixis
Acosmeryx naga naga	948.006	1164.2	Sphingidae	Acosmeryx
Dendrolimus arizana	1791.56	1859.54	Lasiocampidae	Dendrolimus
Rhamnosa uniformis	454.647	572.5	Limacodidae	Rhamnosa
Nechesia albodentata	248.653	273.667	Erebidae	Nechesia
Callopistria phaeogona	470.201	477.917	Noctuidae	Callopistria
Crypsiptya coclesalis	240.205	291.125	Crambidae	Crypsiptya
Amsactoides solitaria	316.232	391.429	Erebidae	Amsactoides
Trichoplites albimaculosa	2120.25	2300	Geometridae	Trichoplites
Asota heliconia zebrina	412.689	427.468	Erebidae	Asota
Yashmakia suffusa	565.996	603	Geometridae	Yashmakia
Hypomecis punctinalis glos	534.692	236.939	Geometridae	Hypomecis
Spodoptera litura	410.014	476.314	Noctuidae	Spodoptera
Botyodes asialis	697.652	807.188	Crambidae	Botyodes
Dipterygina cupreotincta	999.216	923.15	Noctuidae	Dipterygina
Olene dudgeoni	425.579	465.556	Erebidae	Olene
Peralostega deletaria deletaria	689.032	666.76	Geometridae	Peratostega
Vamuna alboluteora	1331.22	1348.55	Erebidae	Vamuna
Asota heliconia zebrina	407.155	427.468	Erebidae	Asota
Pergesa acteus	485.357	487.588	Sphingidae	Pergesa
Setora baibarana	854.99	1079.12	Limacodidae	Setora
Opisthograptis moelleri	1752.27	1714.07	Geometridae	Opisthograptis
Alcis nubeculosa	1787.63	2040.86	Geometridae	Alcis
Oxyodes scrobiculata	388.333	531.432	Erebidae	Oxyodes
Parectropis subflava	1692.98	1799.21	Geometridae	Parectropis
Bastilla praetermissa	575.986	541.281	Erebidae	Bastilla
Epobeidia lucifera extranigricans	1944.25	1839.35	Geometridae	Epobeidia
Hypomecis punctinalis glos	416.154	236.939	Geometridae	Hypomecis
Mythimna martoni	1562.04	1442.12	Noctuidae	Mythimna
Hyposidra talaca talaca	343.651	335.538	Geometridae	Hyposidra
Herpetogramma luctuosalis	369.675	483.621	Crambidae	Herpetogramma
Lemyra alikangensis	490.976	453.725	Erebidae	Lemyra
Luxiaria mitorrhaphes	839.944	861.984	Geometridae	Luxiaria
Chrysodeixis eriosoma	663.766	675	Noctuidae	Chrysodeixis
Phlogophora albovittata	1721.43	1749.59	Noctuidae	Phlogophora
Chrysodeixis heberachis	450.541	456.505	Noctuidae	Chrysodeixis
Lymantria mathura subpallida	374.942	394.337	Erebidae	Lymantria
Corymica pryeri	812.577	988.783	Geometridae	Corymica
Albara reversaria opalescens	377.298	570.964	Drepanidae	Albara
Olene dudgeoni	466.301	465.556	Erebidae	Olene
Gastropacha pardale formosana	647.806	651.235	Lasiocampidae	Gastropacha
Acmeshachia gigantea	1541.9	1585.21	Notodontidae	Acmeshachia
Callopistria maillardi maillardi	1174.89	754.872	Noctuidae	Callopistria
Hylophilodes esakii	555.438	348	Nolidae	Hylophilodes
Epobeidia lucifera extranigricans	1885.78	1839.35	Geometridae	Epobeidia
Creatonotos transiens vacillans	429.065	295.407	Erebidae	Creatonotos
Oxyodes scrobiculata	506.147	531.432	Erebidae	Oxyodes
Creatonotos transiens vacillans	525.962	295.407	Erebidae	Creatonotos
Anuga multiplicans	518.255	637.333	Euteliidae	Anuga
Ctenoplusia limbirena	859.524	1004	Noctuidae	Ctenoplusia
Calliteara grotei horishanella	1005.34	757.8	Erebidae	Calliteara
Elusa ustula	473.905	363.441	Noctuidae	Elusa
Asota egens indica	378.47	424.688	Erebidae	Asota
Cryptophlebia repletana	458.333	367.5	Tortricidae	Cryptophlebia
Macaria abydata	539.906	199	Geometridae	Macaria
Ophthalmitis herbidaria	399.131	179.8	Geometridae	Ophthalmitis
Biston regalis comitata	1556.73	1795	Geometridae	Biston
Paracymoriza vagalis	230.066	224.429	Crambidae	Paracymoriza
Lemyra wernerthomasi	1797.45	2155.25	Erebidae	Lemyra
Westermannia elliptica elliptica	320.759	360.304	Nolidae	Westermannia
Calliteara arizana	1904.63	1872.91	Erebidae	Calliteara
Pangrapta trilineata	538.856	503	Erebidae	Pangrapta
Olene dudgeoni	390.206	465.556	Erebidae	Olene
Antitrygodes divisaria perturbatus	361.011	388.767	Geometridae	Antitrygodes
Aloa lactinea	333.478	176	Erebidae	Aloa
Hyposidra talaca talaca	267.085	335.538	Geometridae	Hyposidra
Tanaoctenia haliaria	1849.67	1812.03	Geometridae	Tanaoctenia
Orthaga olivacea	470.216	412.2	Pyralidae	Orthaga
Martania taiwana	2117.02	2289.89	Geometridae	Martania
Asota heliconia zebrina	416.048	427.468	Erebidae	Asota
Metaphoenia plagifera	241.156	307.667	Erebidae	Metaphoenia
Xylostola indistincta	999.201	1005.36	Noctuidae	Xylostola
Percnia longitermen	657.678	692.533	Geometridae	Percnia
Blenina quinaria	1387.78	1413.97	Nolidae	Blenina
Tympanistes rubidorsalis	355.124	1525	Nolidae	Tympanistes
Nyctemera carissima formosana	489.384	502.855	Erebidae	Nyctemera
Moma abbreviata	795.254	810.833	Noctuidae	Moma
Oxyodes scrobiculata	541.705	531.432	Erebidae	Oxyodes
Spaniocentra hollowayi	571.561	534.818	Geometridae	Spaniocentra
Argyrocosma inductaria	498.65	499	Geometridae	Argyrocosma
Alcis taiwanovariegata	1528.42	1396.84	Geometridae	Alcis
Hypena kanshireiensis	954.136	432.588	Erebidae	Hypena
Paracrama angulata	609.982	746.778	Nolidae	Paracrama
Traminda aventiaria	351.557	334.836	Geometridae	Traminda
Prismosticta fenestrata	1122.73	1095.47	Endromidae	Prismosticta
Warreniplema fumicosta	799.397	796	Uraniidae	Warreniplema
Sophta olivata	337.817	266.579	Erebidae	Sophta
Nyctemera carissima formosana	472.353	502.855	Erebidae	Nyctemera
Creatonotos transiens vacillans	480.796	295.407	Erebidae	Creatonotos
Arichanna pryeraria	1837.62	1858.87	Geometridae	Arichanna
Semiothisops macariata	273.768	276.905	Erebidae	Semiothisops
Hypersypnoides punctosa	1159.19	1198.47	Erebidae	Hypersypnoides
Artena dotata	563.936	543.901	Erebidae	Artena
Erebus ephesperis	282.445	360.069	Erebidae	Erebus
Pachyodes subtrita	665.042	573.647	Geometridae	Pachyodes
Trigonodes hyppasia	158.73	168.474	Erebidae	Trigonodes
Martania taiwana	2191.71	2289.89	Geometridae	Martania
Krananda semihyalina	1249.29	1265.84	Geometridae	Krananda
Asota heliconia zebrina	424.311	427.468	Erebidae	Asota
Thosea sinensis	304.673	390.312	Limacodidae	Thosea
Tanaoctenia haliaria	1845.3	1812.03	Geometridae	Tanaoctenia
Asota heliconia zebrina	417.644	427.468	Erebidae	Asota
Oreta brunnea	1118.51	1892.8	Drepanidae	Oreta
Aroa substrigosa	285.934	250.151	Erebidae	Aroa
Spilarctia wilemani	866.083	946.913	Erebidae	Spilarctia
Barsine sauteri	505.371	538.467	Erebidae	Barsine
Lophoptera squammigera	717.668	468.595	Euteliidae	Lophoptera
Nyctemera carissima formosana	486.281	502.855	Erebidae	Nyctemera
Lophobates inchoata	798.924	709.621	Geometridae	Lophobates
Eterusia aedea formosana	349.561	381.474	Zygaenidae	Eterusia
Neope muirheadi nagasawae	455.61	408	Nymphalidae	Neope
Hesudra divisa	1320.05	1295.27	Erebidae	Hesudra
Sympis rufibasis	255.217	263.495	Erebidae	Sympis
Alcis taiwanovariegata	1436.71	1396.84	Geometridae	Alcis
Bastilla joviana joviana	338.863	327.3	Erebidae	Bastilla
Asota heliconia zebrina	418.403	427.468	Erebidae	Asota
Ambulyx ochracea	769.258	795.125	Sphingidae	Ambulyx
Biston perclara	608.673	649.241	Geometridae	Biston
Euchristophia cumulata meridionalis	1685.43	1873.14	Geometridae	Euchristophia
Sophta diplochorda	431.993	517.167	Erebidae	Sophta
Krananda latimarginaria	464.391	493.143	Geometridae	Krananda
Langia zenzeroides formosana	1447.78	1169.06	Sphingidae	Langia
Allodontoides tenebrosa	652.406	397.294	Notodontidae	Allodontoides
Tyloptera bella ogatai	1273.07	1479.5	Geometridae	Tyloptera
Endotricha olivacealis	821.117	846.6	Pyralidae	Endotricha
Acosmeryx castanea	1125.76	522.676	Sphingidae	Acosmeryx
Sesamia nigropunctata	340.517	363.3	Noctuidae	Sesamia
Daddala lucilla	1280.55	1315.41	Erebidae	Daddala
Aedia perdicipennis	342.701	437.231	Noctuidae	Aedia
Chrysaeglia magnifica	491.93	512.559	Erebidae	Chrysaeglia
Hydatocapnia gemina	692.9	644.652	Geometridae	Hydatocapnia
Nevrina procopia	608.61	600.26	Crambidae	Nevrina
Barsine sauteri	508.709	538.467	Erebidae	Barsine
Agathia laetata	371.884	479.667	Geometridae	Agathia
Tiracola plagiata	1136.42	1161.47	Noctuidae	Tiracola
Ilema olivacea	434.261	539.17	Erebidae	Ilema
Thyas juno	1098.25	1136.33	Erebidae	Thyas
Calliteara postfusca	1010.15	1292.06	Erebidae	Calliteara
Hypocala deflorata	922.092	962.837	Erebidae	Hypocala
Pseudosphetta moorei	579.781	389.286	Erebidae	Pseudosphetta
Chiasmia monticolaria notia	618.194	673.75	Geometridae	Chiasmia
Prismosticta fenestrata	1223.57	1095.47	Endromidae	Prismosticta
Goniorhynchus butyrosus	355.641	249.4	Crambidae	Goniorhynchus
Syntypistis comatus	1380.79	1486.09	Notodontidae	Syntypistis
Calliteara postfusca	925.596	1292.06	Erebidae	Calliteara
Barsine sauteri	469.777	538.467	Erebidae	Barsine
Parasa pastoralis	723.651	240.5	Limacodidae	Parasa
Ecliptopera umbrosaria stathera	370.707	410.5	Geometridae	Ecliptopera
Xanthorhoe saturata	679.543	368.186	Geometridae	Xanthorhoe
Parasa consocia	472.858	421.238	Limacodidae	Parasa
Apospasta rantaizanensis	1570.05	1692.5	Noctuidae	Apospasta
Mythimna radiata	1547.79	1625.57	Noctuidae	Mythimna
Chrysaeglia magnifica	521.652	512.559	Erebidae	Chrysaeglia
Helicoverpa armigera	855.386	979.15	Noctuidae	Helicoverpa
Psilalcis breta rantaizana	561.823	455.776	Geometridae	Psilalcis
Mythimna albomarginata rubea	1024.64	969.609	Noctuidae	Mythimna
Eustroma changi	1243.11	1277.5	Geometridae	Eustroma
Microxyla confusa	332.147	356.833	Noctuidae	Microxyla
Euproctis kanshireia	296.917	347.8	Erebidae	Euproctis
Perciana taiwana	1831.1	1791.1	Erebidae	Perciana
Dooabia alia	920.732	2135.5	Geometridae	Dooabia
Macrobrochis gigas	379.054	420.119	Erebidae	Macrobrochis
Dindica kishidai	1095.95	1014.65	Geometridae	Dindica
Sphragifera sigillata taimacula	1300.2	1351.33	Noctuidae	Sphragifera
Bertula kosemponica	443.463	377.2	Erebidae	Bertula
Eilema ratonis	721.754	682.392	Erebidae	Eilema
Elusa ustula	393.232	363.441	Noctuidae	Elusa
Traminda aventiaria	538.467	334.836	Geometridae	Traminda
Bastilla joviana joviana	453.365	327.3	Erebidae	Bastilla
Psilalcis breta rantaizana	438.783	455.776	Geometridae	Psilalcis
Tethea consimilis c-album	1524.76	1595.55	Drepanidae	Tethea
Penicillaria jocosatrix	913.311	724	Euteliidae	Penicillaria
Lymantria mathura subpallida	371.822	394.337	Erebidae	Lymantria
Zanclognatha subtriplex	351.826	341.2	Erebidae	Zanclognatha
Chiasmia monticolaria notia	594.774	673.75	Geometridae	Chiasmia
Areas galactina formosana	563.519	585.5	Erebidae	Areas
Palirisa cervina formosana	1740.01	1736.31	Eupterotidae	Palirisa
Psilalcis albibasis	1757.47	1738.31	Geometridae	Psilalcis
Epipsestis meilingchani	2146.61	2268.86	Drepanidae	Epipsestis
Endotricha olivacealis	795.433	846.6	Pyralidae	Endotricha
Vanlangia castanea	948.924	1071.29	Limacodidae	Vanlangia
Tasta argozana	1074.39	1078.6	Geometridae	Tasta
Tiracola plagiata	1096.44	1161.47	Noctuidae	Tiracola
Alcis postlurida	2195.79	2249.92	Geometridae	Alcis
Callambulyx tatarinovii formosana	596.074	680.611	Sphingidae	Callambulyx
Nechesia albodentata	313.997	273.667	Erebidae	Nechesia
Xenotrachea albidisca pseudodisca	674.727	624	Noctuidae	Xenotrachea
Tiracola plagiata	1154.32	1161.47	Noctuidae	Tiracola
Bocula marginata	416.739	411.647	Erebidae	Bocula
Acosmeryx naga naga	945.366	1164.2	Sphingidae	Acosmeryx
Ophthalmitis herbidaria	203.631	179.8	Geometridae	Ophthalmitis
Percnia suffusa	142.876	150.067	Geometridae	Percnia
Maruca vitrata	1096.72	1115.94	Crambidae	Maruca
Pyrinioides sinuosus	683.434	625.532	Thyrididae	Pyrinioides
Edessena gentiusalis	637.235	584	Erebidae	Edessena
Nemophora ahenea	473.747	134	Adelidae	Nemophora
Gonitis mesogona	359.504	469.756	Erebidae	Gonitis
Erygia apicalis	438.938	428.826	Erebidae	Erygia
Arytrurides inornatus	1503.71	1577.6	Erebidae	Arytrurides
Discoglypha locupletata	1277.65	1380.07	Geometridae	Discoglypha
Chrysodeixis minutus	730.47	469.5	Noctuidae	Chrysodeixis
Serrodes campana	723.775	700.744	Erebidae	Serrodes
Celenna festivaria formosensis	1310.51	1383.91	Geometridae	Celenna
Dudusa nobilis	558.091	611.235	Notodontidae	Dudusa
Blenina senex	1299.06	1285	Nolidae	Blenina
Creatonotos transiens vacillans	232.338	295.407	Erebidae	Creatonotos
Tochara creberrima	409.453	291.714	Erebidae	Tochara
Herochroma supraviridaria	790.654	1753	Geometridae	Herochroma
Fodina contigua	274.498	284.458	Erebidae	Fodina
Krananda semihyalina	1309.68	1265.84	Geometridae	Krananda
Oxyodes scrobiculata	476.4	531.432	Erebidae	Oxyodes
Eoophyla gibbosalis	252.059	331.61	Crambidae	Eoophyla
Trachea auriplena auriplena	1130.41	1233.18	Noctuidae	Trachea
Paradarisa comparataria rantaizanensis	1820.73	2095	Geometridae	Paradarisa
Krananda semihyalina	1381.59	1265.84	Geometridae	Krananda
Chloroclystis blanda	1898.83	2190.5	Geometridae	Chloroclystis
Plusiodonta coelonota	346.612	334.029	Erebidae	Plusiodonta
Chiasmia monticolaria notia	717.655	673.75	Geometridae	Chiasmia
Triuncina brunnea	933.727	953.554	Bombycidae	Triuncina
Parum colligata	279.039	271.941	Sphingidae	Parum
Somatina rosacea anaemica	654.312	644.63	Geometridae	Somatina
Nechesia albodentata	345.687	273.667	Erebidae	Nechesia
Micronidia intermedia	1801.36	2289.6	Geometridae	Micronidia
Amblychia angeronaria	412.32	430.429	Geometridae	Amblychia
Catoria sublavaria	763.49	394.417	Geometridae	Catoria
Ercheia cyllaria	275.129	268.562	Erebidae	Ercheia
Chrysodeixis heberachis	387.148	456.505	Noctuidae	Chrysodeixis
Dindica polyphaenaria	543.942	652.192	Geometridae	Dindica
Locharna strigipennis	572.482	554.162	Erebidae	Locharna
Pseudosphetta moorei	405.948	389.286	Erebidae	Pseudosphetta
Lomographa inamata	950.777	1141.54	Geometridae	Lomographa
Elusa ustula	379.463	363.441	Noctuidae	Elusa
Lamprystica purpurata	347.993	245	Oecophoridae	Lamprystica
Somena scintillans	748.107	725.944	Erebidae	Somena
Chrysodeixis heberachis	413.315	456.505	Noctuidae	Chrysodeixis
Tethea oberthueri taiwana	1521.98	1519.8	Drepanidae	Tethea
Tridrepana unispina	835.901	864.611	Drepanidae	Tridrepana
Hypomecis obliquisigna	1142.48	1343.11	Geometridae	Hypomecis
Asota egens indica	384.584	424.688	Erebidae	Asota
Bertula abjudicalis	271.404	325	Erebidae	Bertula
Krananda oliveomarginata	558.873	515	Geometridae	Krananda
Aroa substrigosa	234.883	250.151	Erebidae	Aroa
[truncated: 2,418 more rows]

## Sheet: SupplementaryFig03
Panel a			Panel b
[truncated: 4,255 more rows]

## Sheet: SupplementaryFig04
Species	Predicted elevation	Actual elevation	Family	Genus
[truncated: 1,010 more rows]

[truncated: 7 more sheets: SupplementaryFig06, SupplementaryFig07, SupplementaryFig08, SupplementaryFig09, SupplementaryFig11, SupplementaryFig12, SupplementaryFig19]
